# Supplementary material for: Spatiotemporal evolution and spatial benefit analysis of the coupling coordination of China’s three medical systems
Source: Front Public Health. 2026 Apr 15;14:1782771. doi: 10.3389/fpubh.2026.1782771 (PMC13125127; doi:10.3389/fpubh.2026.1782771)
Supplement: Supplementary file 1 [file Table_1.XLSX]

## Sheet:  Pharmaceutic
id	year	region	x1	x2	x3	x4	x5	x6	x7	x8
1	2013	Beijing	203	72023	628	169.06	13.4259	6838	1136	4930
1	2014	Beijing	204	71453	662.6	164.44	17.0705	7776	1278	5459
1	2015	Beijing	205	73224	715.677	153.51	18.3821	6024	1614	4220.3
1	2016	Beijing	206	74400	809.028	173.87	20.6074	7063	1904	5468.4
1	2017	Beijing	207	76133.5	981.06	215.99	24.626	7162	2176.5	5197.6
1	2018	Beijing	208	77867	1153.09	258.11	28.6445	7261	2449	4926.8
1	2019	Beijing	209	81360	1298	296.31	32.6776	6643	2604	5165
1	2020	Beijing	210	82427	1344.21	332.49	38.4966	6567	2893	5147.5
1	2021	Beijing	211	87981	3696.75	2511.93	65.406	7607	3106	5107.7
1	2022	Beijing	212	93761	1711.27	399.55	57.7976	9262	3650	5981.2
1	2023	Beijing	274	95203	1576	282.136	83.8315	10557	3955	8127
2	2013	Tianjin	117	46566	524	153.24	14.6588	6460	2443	5384
2	2014	Tianjin	118	46232	538.8	169.77	14.6426	6969	2276	5907
2	2015	Tianjin	119	46136	571.254	172.66	15.1358	6746	2386	5128.4
2	2016	Tianjin	120	45428	567.407	183.21	17.6125	7730	3070	4441.5
2	2017	Tianjin	121	43501.5	543.44	165.25	15.7551	6613.5	2778	3826.05
2	2018	Tianjin	122	41575	519.464	147.29	13.8976	5497	2486	3210.6
2	2019	Tianjin	123	43234	573	155.54	10.461	3970	2040	2687
2	2020	Tianjin	124	46992	599.712	168.21	16.0943	5131	2225	3930.5
2	2021	Tianjin	125	45821	731.329	230.81	23.3135	6949	2206	5425.7
2	2022	Tianjin	126	43679	705.641	218.12	24.6924	6578	2393	4852.2
2	2023	Tianjin	124	43353	710	202.852	21.9719	6041	2529	5096
3	2013	Hebei	229	87504	856.9	128.73	15.3473	6494	721	5177
3	2014	Hebei	230	84772	893.7	154.1	18.2424	7444	857	5778
3	2015	Hebei	231	86119	905.322	194.08	19.2763	7759	972	5608
3	2016	Hebei	232	82100	945.781	200.81	21.4492	7620	1225	5562.8
3	2017	Hebei	233	83218	928.33	236.14	21.5771	7456.5	1410	5076.6
3	2018	Hebei	234	84336	910.873	271.46	21.7051	7293	1595	4590.4
3	2019	Hebei	235	76827	767	277.45	13.0103	4389	1460	3033
3	2020	Hebei	236	87536	887.934	347.73	18.6186	4911	1730	3308.7
3	2021	Hebei	237	95099	1019	384.75	19.8736	5269	2144	3467.2
3	2022	Hebei	238	99877	1152.88	339.09	34.8204	8118	2452	5331
3	2023	Hebei	400	101976	1226	538.522	44.4227	10032	2329	7126
4	2013	Shanxi	85	32629	152.9	29.93	2.7897	2121	128	1404
4	2014	Shanxi	86	30932	167.2	51.07	3.3681	2555	220	1739
4	2015	Shanxi	87	31497	173.815	54.6	3.31393	2224	283	1692.8
4	2016	Shanxi	88	31458	179.02	39.58	3.31533	2401	353	1527.4
4	2017	Shanxi	89	31335.5	195.43	55.01	3.67289	2575.5	349	1599.1
4	2018	Shanxi	90	31213	211.845	70.44	4.03045	2750	345	1670.8
4	2019	Shanxi	91	31340	234	75.47	4.4571	2412	434	1294
4	2020	Shanxi	92	33022	225.95	96.5	4.33374	2048	533	1391.3
4	2021	Shanxi	93	31540	252.013	118.63	3.87216	1899	527	1151.7
4	2022	Shanxi	94	33634	280.08	109.42	4.92686	2528	704	1588.8
4	2023	Shanxi	136	32922	300	100.07	5.5715	2596	691	1648
5	2013	Inner Mongolia	74	28053	255.6	17.13	0.9916	667	32	433
5	2014	Inner Mongolia	75	27694	254.6	14.1	1.5634	984	33	520
5	2015	Inner Mongolia	76	29375	262.454	4.7	2.2204	1113	77	661.9
5	2016	Inner Mongolia	77	29546	276.326	22.97	2.79651	1242	93	737.7
5	2017	Inner Mongolia	78	24962.5	215.46	23.22	2.47288	1138.5	139	723.05
5	2018	Inner Mongolia	79	20379	154.6	23.48	2.14924	1035	185	708.4
5	2019	Inner Mongolia	80	21871	153	19.99	1.9965	682	254	541
5	2020	Inner Mongolia	81	22138	177.429	24.22	3.9486	1295	297	857.5
5	2021	Inner Mongolia	82	22458	206.226	38.78	1.86944	859	374	574
5	2022	Inner Mongolia	83	23651	222.872	24.11	4.10128	1713	495	1186.1
5	2023	Inner Mongolia	77	23155	265	40.1385	4.3864	2036	399	1294
6	2013	Liaoning	279	54841	782.7	43.8	5.3851	2867	367	1772
6	2014	Liaoning	280	52022	783.1	46.31	6.8446	3652	378	2524
6	2015	Liaoning	281	48080	617.966	33.78	4.57626	2730	438	1773.7
6	2016	Liaoning	282	36380	396.97	47.19	4.22866	3033	505	2120.2
6	2017	Liaoning	283	36571.5	473.51	65.34	5.33703	3150.5	579.5	2054.5
6	2018	Liaoning	284	36763	550.05	83.5	6.4454	3268	654	1988.8
6	2019	Liaoning	285	34445	550	96.82	7.3073	2816	672	1838
6	2020	Liaoning	286	35878	492.772	96.78	9.70877	2733	841	1942.1
6	2021	Liaoning	287	37027	566.28	105.23	10.9411	4253	1025	2767.1
6	2022	Liaoning	288	36864	600.281	129.42	13.985	4173	1153	2695.6
6	2023	Liaoning	172	37537	575	132.569	16.9751	3875	1310	2714.7
7	2013	Ji Lin	317	133081	1247.5	115.69	5.6933	4417	493	3128
7	2014	Ji Lin	318	134591	1480.4	112.95	7.8317	4804	482	3068
7	2015	Ji Lin	319	135924	1639.18	111.59	8.29689	3931	564	2800
7	2016	Ji Lin	320	138291	1850.92	168.49	10.1751	4474	663	2670.8
7	2017	Ji Lin	321	100545	1206.27	141.79	9.19788	3943	747	2443.75
7	2018	Ji Lin	322	62799	561.614	115.09	8.22066	3412	831	2216.7
7	2019	Ji Lin	323	58176	539	125.34	6.3375	2913	909	1550
7	2020	Ji Lin	324	58082	513.342	128.74	7.72216	3161	958	2304.2
7	2021	Ji Lin	325	58612	599.173	126.36	13.3672	4397	1026	3351.8
7	2022	Ji Lin	326	57246	610.441	165.21	10.4921	3977	1179	2564.8
7	2023	Ji Lin	258	58765	565	172.284	21.8031	3731	1225	2745
8	2013	Heilongjiang	120	54534	417.3	23.73	6.6359	5220	335	3668
8	2014	Heilongjiang	121	49721	401.1	21.34	6.0339	5186	317	3781
8	2015	Heilongjiang	122	48001	389.679	23.46	4.78492	4458	408	3082.4
8	2016	Heilongjiang	123	44832	385.205	23.08	3.96357	3110	457	1901.3
8	2017	Heilongjiang	124	41848	356.23	23.44	3.87897	2770.5	557	1692
8	2018	Heilongjiang	125	38864	327.259	23.79	3.79438	2431	657	1482.7
8	2019	Heilongjiang	126	37692	326	26.48	3.1828	2174	580	1248
8	2020	Heilongjiang	127	27084	181.945	33.85	2.84521	1436	718	934
8	2021	Heilongjiang	128	30244	209.309	39.14	4.21742	2071	1007	1223.5
8	2022	Heilongjiang	129	28550	211.995	41.91	4.36318	2054	982	1378.3
8	2023	Heilongjiang	149	30355	247	39.4729	4.7069	2469	1125	1745
9	2013	Shanghai	222	65195	594.8	140.94	14.7797	5676	748	4200
9	2014	Shanghai	223	61984	616.1	157.38	18.0382	6623	1035	5060
9	2015	Shanghai	224	60652	659.348	187.74	19.9822	5737	1151	4250.1
9	2016	Shanghai	225	57284	716.444	214.43	22.3924	6193	1457	4892.6
9	2017	Shanghai	226	56516	795.12	242.85	24.1059	6034	1570.5	4581.6
9	2018	Shanghai	227	55748	873.789	271.27	25.8194	5875	1684	4270.6
9	2019	Shanghai	228	58413	971	267.17	35.2911	5510	1917	3903
9	2020	Shanghai	229	60831	1014.38	149.76	40.684	5604	1900	3915.2
9	2021	Shanghai	230	62174	1119.11	136.27	40.0048	7183	2285	4798.6
9	2022	Shanghai	231	66960	1183.61	235.71	52.9413	8116	2649	5791.7
9	2023	Shanghai	255	66799	1105	185.709	57.8808	7628	3436	5625
10	2013	Jiangsu	795	204551	2813.8	477.02	50.5922	18490	1882	15377
10	2014	Jiangsu	796	198684	3043.5	642.2	54.617	20939	2663	17684
10	2015	Jiangsu	797	209183	3479.5	780.74	62.9467	21950	3258	18431.4
10	2016	Jiangsu	798	203106	3870.28	905.21	76.094	23322	4262	18588.4
10	2017	Jiangsu	799	200721	3647.02	974.52	93.2722	22436	4865.5	17244.1
10	2018	Jiangsu	800	198335	3423.76	1043.83	110.45	21550	5469	15899.7
10	2019	Jiangsu	801	199036	3238	1052.69	127.128	24118	6243	17650
10	2020	Jiangsu	802	217924	3622.01	1681.3	172.235	25243	7515	18965
10	2021	Jiangsu	803	220902	3345.43	1431.6	218.862	32730	8520	23399.6
10	2022	Jiangsu	804	229403	3325.24	1717.04	226.668	34328	10617	23886.1
10	2023	Jiangsu	937	222352	3221	1373.7	234.86	33451	12269	25813.5
11	2013	Zhejiang	462	131144	1009.2	370.47	27.6155	15680	1466	13055
11	2014	Zhejiang	463	126921	1092.5	415.32	29.306	16481	1831	13673
11	2015	Zhejiang	464	131462	1158.12	449.51	33.9253	17423	2275	14906
11	2016	Zhejiang	465	135355	1248.64	509.24	37.2045	18325	2703	14627.7
11	2017	Zhejiang	466	136141	1340.92	559.44	41.063	18081.5	2995.5	14381.6
11	2018	Zhejiang	467	136927	1433.2	609.64	44.9216	17838	3288	14135.5
11	2019	Zhejiang	468	141956	1548	682.24	48.6424	18321	3700	14563
11	2020	Zhejiang	469	153105	1797.16	759.15	65.5908	19241	4384	15443.5
11	2021	Zhejiang	470	157297	2103.9	994.03	73.3696	19248	5187	14220.8
11	2022	Zhejiang	471	174212	2430.82	1085.87	83.2522	22620	6270	17515.2
11	2023	Zhejiang	614	174760	2012	828.91	72.1928	25822	6897	20694
12	2013	Anhui	324	61398	552.5	104.91	7.5449	4891	1002	3103
12	2014	Anhui	325	64028	632	113.54	8.9793	5263	1171	2956
12	2015	Anhui	326	67356	715.572	117.3	10.4758	5320	1214	3496.9
12	2016	Anhui	327	70292	823.806	162.73	11.6502	6150	1498	3955.7
12	2017	Anhui	328	70064.5	862.12	237.89	15.1843	6330	1706	4177.5
12	2018	Anhui	329	69837	900.426	313.04	18.7184	6510	1914	4399.3
12	2019	Anhui	330	65646	802	301.39	20.316	7124	1782	4807
12	2020	Anhui	331	76340	904.859	359.09	26.3265	7488	2297	5664.6
12	2021	Anhui	332	73590	1012.23	462.84	27.7457	9574	2524	6482.7
12	2022	Anhui	333	75754	839.216	447.05	26.6788	9568	2688	6519.3
12	2023	Anhui	573	76763	917	411.654	32.3295	9789	2804	7157
13	2013	Fujian	127	31057	213.3	56.41	5.2801	3106	248	2252
13	2014	Fujian	128	30909	226.8	60.8	5.9456	3306	311	2642
13	2015	Fujian	129	32202	263.23	67.41	6.5501	3270	421	2220.4
13	2016	Fujian	130	31242	289.436	66.24	7.19291	3378	482	2330.7
13	2017	Fujian	131	31690	313.76	64.74	7.3185	3268.5	632	2199.85
13	2018	Fujian	132	32138	338.086	63.24	7.44409	3159	782	2069
13	2019	Fujian	133	34471	404	75.21	10.1255	3357	938	2269
13	2020	Fujian	134	39905	488.081	101.93	12.8009	3299	1180	2424.1
13	2021	Fujian	135	46188	764.244	161.88	19.7541	5459	1451	3708.2
13	2022	Fujian	136	47282	614.307	257.06	17.5944	5772	1839	3982.8
13	2023	Fujian	235	37104	486	130.581	20.999	5616	1681	4297
14	2013	Jiangxi	301	88475	911.1	91.12	4.7782	3115	406	2334
14	2014	Jiangxi	302	90081	1027.7	91.13	6.2471	3813	470	2298
14	2015	Jiangxi	303	94831	1148.29	92.3	7.10321	3840	668	2499.3
14	2016	Jiangxi	304	103547	1254.61	121.8	7.07716	4362	832	2109.5
14	2017	Jiangxi	305	97839.5	1166.44	137.38	10.3835	4706.5	1016	3083.5
14	2018	Jiangxi	306	92132	1078.27	152.96	13.6898	5051	1200	4057.5
14	2019	Jiangxi	307	90467	1209	196.94	13.3747	6393	1153	4679
14	2020	Jiangxi	308	93656	1337.38	236.45	18.6319	6577	1420	4903.7
14	2021	Jiangxi	309	73419	1234.19	288.07	19.0476	6532	1560	4737.3
14	2022	Jiangxi	310	70244	932.876	261.61	19.079	7402	1571	5395.2
14	2023	Jiangxi	520	64557	784	332.912	18.1545	7120	1988	5558
15	2013	Shandong	858	255970	3496.3	646.39	61.1811	19286	1950	15279
15	2014	Shandong	859	234180	3715.8	777.67	68.1394	22812	2984	16970
15	2015	Shandong	860	249390	4161.66	851.49	83.9211	23197	4135	16164.9
15	2016	Shandong	861	262577	4546.81	899.09	91.0163	26538	4766	18304.7
15	2017	Shandong	862	250807	3612.16	869.61	92.6902	26525	5273	17885.1
15	2018	Shandong	863	239036	2677.5	840.14	94.3642	26512	5780	17465.4
15	2019	Shandong	864	220810	2450	889.13	81.029	20193	5306	14097
15	2020	Shandong	865	224927	2632.06	960.13	102.746	22981	6197	16683.6
15	2021	Shandong	866	231348	2928.86	1323.28	117.053	32322	6844	22719.1
15	2022	Shandong	867	218060	2767.63	1656.67	157.295	34921	8107	25110.7
15	2023	Shandong	757	215793	2853	1557.72	150.118	30846	8527	24801
16	2013	Henan	424	164008	1348	100.48	10.6546	7964	332	5752
16	2014	Henan	425	183782	1663.7	101.16	11.777	8697	330	6568
16	2015	Henan	426	200148	1976.15	95.58	14.5339	8310	442	6074
16	2016	Henan	427	211225	2265.5	120.12	18.0593	8625	893	6101
16	2017	Henan	428	172184	1705.89	152.3	20.0848	8642.5	1036	5963.4
16	2018	Henan	429	133142	1146.28	184.49	22.1104	8660	1179	5825.8
16	2019	Henan	430	116184	1049	197.96	24.2845	9084	1464	5539
16	2020	Henan	431	121668	1104.22	233.47	28.3454	9256	1837	6053.2
16	2021	Henan	432	124206	1215.26	246.68	33.3424	11587	2309	7813.8
16	2022	Henan	433	94158	685.844	265.52	32.3868	12861	2327	8850.7
16	2023	Henan	597	93438	698	200.921	30.251	12766	3061	9121
17	2013	Hubei	379	111498	855.8	174.16	16.0514	10713	486	7949
17	2014	Hubei	380	113481	946.3	258.95	17.4454	11222	735	7845
17	2015	Hubei	381	113986	1067.38	295.98	18.9298	10110	1052	6258.4
17	2016	Hubei	382	113740	1196.91	303.35	20.6409	9231	1410	6373.4
17	2017	Hubei	383	116647	1237.03	318.12	26.7326	9920	1406.5	6451.65
17	2018	Hubei	384	119554	1277.15	332.89	32.8242	10609	1403	6529.9
17	2019	Hubei	385	105863	1197	386.07	25.3207	9805	1653	6288
17	2020	Hubei	386	126880	1141.1	375.03	37.8096	10700	2100	7385.9
17	2021	Hubei	387	123691	1339.08	439.38	36.0293	11166	2416	7433
17	2022	Hubei	388	107554	1214.73	518.68	43.5462	13785	2946	10030.2
17	2023	Hubei	540	101282	1076	496.073	45.5456	12740	3131	9707
18	2013	Hunan	312	68977	692.6	146.95	10.6537	4099	382	2896
18	2014	Hunan	313	66253	771.2	184.34	12.9844	5109	659	3592
18	2015	Hunan	314	69380	924.541	214.16	15.7242	5560	713	4407.8
18	2016	Hunan	315	70959	1077.47	323.66	18.0006	6043	1079	4453.2
18	2017	Hunan	316	67880	999.56	282.56	17.8587	6338.5	1198.5	4135.05
18	2018	Hunan	317	64801	921.65	241.46	17.7168	6634	1318	3816.9
18	2019	Hunan	318	63720	990	231.11	18.2463	6209	1340	4345
18	2020	Hunan	319	75932	1025.13	292.93	24.0548	6332	1647	4685.7
18	2021	Hunan	320	82087	1055.28	422.92	26.3666	7437	2059	5056.1
18	2022	Hunan	321	74738	768.468	457.03	27.8266	8348	2341	5986.3
18	2023	Hunan	500	70045	753	362.006	30.3539	9768	2634	7446.8
19	2013	Guangdong	483	151782	1325.2	236.36	32.5623	13762	1723	10653
19	2014	Guangdong	484	122109	1294.6	317.93	33.1559	14564	2325	11340
19	2015	Guangdong	485	128156	1407.88	391.91	38.6681	13448	2853	10629.5
19	2016	Guangdong	486	133606	1553	421.63	35.518	12819	3410	9375.2
19	2017	Guangdong	487	130248	1570.36	498.12	36.7334	13321	3933.5	9676.2
19	2018	Guangdong	488	126890	1587.73	574.6	37.9487	13823	4457	9977.2
19	2019	Guangdong	489	137367	1578	526.59	44.0525	14274	5244	10597
19	2020	Guangdong	490	153862	1720.8	570.08	58.7298	14878	6070	10741.7
19	2021	Guangdong	491	157874	1897.35	683.46	80.3539	16564	7075	11600.7
19	2022	Guangdong	492	171881	2194.06	724.45	96.0567	19907	8217	15039.1
19	2023	Guangdong	642	167023	1938	570.18	87.0124	23612	9689	17875
20	2013	Guangxi	158	40012	312.2	64.5	3.5814	1722	234	1219
20	2014	Guangxi	159	39579	333.1	58.64	3.7328	1695	237	1156
20	2015	Guangxi	160	39970	354.81	50.86	4.10491	1811	275	1305.5
20	2016	Guangxi	161	42256	408.748	53.36	3.70617	1571	381	1121.7
20	2017	Guangxi	162	36406.5	290.51	50.41	2.7579	1404	431.5	878.65
20	2018	Guangxi	163	30557	172.27	47.45	1.80963	1237	482	635.6
20	2019	Guangxi	164	26551	184	58.55	2.1373	1232	500	543
20	2020	Guangxi	165	28047	176.245	24.12	2.12409	1052	619	584.8
20	2021	Guangxi	166	26161	176.984	45.22	2.2675	1525	621	982.5
20	2022	Guangxi	167	27100	194.489	47.56	3.09633	2351	662	1463.8
20	2023	Guangxi	171	27258	193	54.0195	2.622	1709	683	1210
21	2013	Hainan	43	12760	99.5	14.05	3.5896	2204	315	1407
21	2014	Hainan	44	13891	114.2	12.32	3.346	2234	475	1346
21	2015	Hainan	45	14693	137.629	12.29	3.35302	2271	569	1287.4
21	2016	Hainan	46	14586	147.254	7.45	3.74211	2148	545	1576.4
21	2017	Hainan	47	15917	188.66	15.42	3.91278	1991	550	1339.65
21	2018	Hainan	48	17248	230.071	23.39	4.08344	1834	555	1102.9
21	2019	Hainan	49	16413	241	8.16	3.9898	1109	662	616
21	2020	Hainan	50	18217	227.598	14.22	4.02488	1006	734	565.9
21	2021	Hainan	51	18119	237.557	32.16	5.86518	1457	927	811.6
21	2022	Hainan	52	18007	245.481	37.08	6.24485	1997	850	1226.4
21	2023	Hainan	72	17695	261	32.2696	6.8678	2450	905	1502
22	2013	Chongqing	117	44539	310.5	79.12	8.0767	3446	494	2364
22	2014	Chongqing	118	50255	376.1	89.94	8.2984	3846	539	2408
22	2015	Chongqing	119	54435	518.645	160.02	11.3628	4083	629	2603.5
22	2016	Chongqing	120	55656	602.726	204.95	13.0926	4279	653	2698
22	2017	Chongqing	121	48701	570.46	212.13	13.4831	4480.5	795	2752.55
22	2018	Chongqing	122	41746	538.195	219.31	13.8736	4682	937	2807.1
22	2019	Chongqing	123	40178	561	228.56	13.9618	4032	1258	2591
22	2020	Chongqing	124	91873	549.957	249.7	16.4193	4131	1066	2851.8
22	2021	Chongqing	125	45298	629.214	270.04	17.4598	5924	1143	3700.8
22	2022	Chongqing	126	40800	567.536	293.72	20.8711	5233	1349	3675.3
22	2023	Chongqing	181	40873	548	255.379	21.243	5485	1465	3699
23	2013	Sichuan	390	127829	983.1	83.16	11.0006	5727	687	4229
23	2014	Sichuan	391	126018	1104.4	116.14	14.3238	7195	1472	3922
23	2015	Sichuan	392	124300	1164.59	75.67	13.2487	6567	2386	3143.6
23	2016	Sichuan	393	122833	1300.08	58.17	16.5626	7659	2267	3443.9
23	2017	Sichuan	394	118371	1315.99	132.61	19.7175	8199.5	2668.5	4484.35
23	2018	Sichuan	395	113908	1331.91	207.05	22.8724	8740	3070	5524.8
23	2019	Sichuan	396	110583	1420	243.23	35.8759	8616	2724	5376
23	2020	Sichuan	397	118146	1367.88	261.57	43.9553	9868	3963	6449.6
23	2021	Sichuan	398	121853	1558.5	312.33	48.5483	11532	4249	7033.5
23	2022	Sichuan	399	120227	1210.95	329.76	46.4605	13484	4709	8327.2
23	2023	Sichuan	564	117097	1193	355.708	43.9926	12026	4648	8524
24	2013	Guizhou	94	31487	228.4	38.47	2.0457	1558	542	1014
24	2014	Guizhou	95	34654	297.6	48.89	2.5404	1524	505	910
24	2015	Guizhou	96	36147	334.581	35.57	2.40886	1221	666	737.9
24	2016	Guizhou	97	37049	381.895	56.8	4.83186	2395	730	1367.2
24	2017	Guizhou	98	36511	336.53	69.36	4.98913	2274.5	777.5	1336.05
24	2018	Guizhou	99	35973	291.164	81.91	5.14641	2154	825	1304.9
24	2019	Guizhou	100	33481	283	61.21	7.1464	2740	931	1957
24	2020	Guizhou	101	32109	250.564	61.89	6.4823	2799	927	1763.1
24	2021	Guizhou	102	31251	256.139	76.21	6.14209	2421	911	1568.3
24	2022	Guizhou	103	27184	234.778	79.55	6.536	2731	937	1765.3
24	2023	Guizhou	131	26190	255	27.0478	5.147	2567	883	1592
25	2013	Yunnan	101	25516	237.6	45.61	5.5794	2273	628	1672
25	2014	Yunnan	102	26138	247.9	50.55	6.9177	2737	584	1618
25	2015	Yunnan	103	27041	255.311	34.74	6.63243	2667	950	1871.1
25	2016	Yunnan	104	29585	291.568	32.31	4.65091	2492	734	1428.3
25	2017	Yunnan	105	31522.5	338.62	44.57	5.38315	2628	829	1650.95
25	2018	Yunnan	106	33460	385.679	56.82	6.11539	2764	924	1873.6
25	2019	Yunnan	107	31770	355	39.94	4.6522	2726	850	1737
25	2020	Yunnan	108	30876	346.94	43.65	6.59255	2259	983	1676.6
25	2021	Yunnan	109	30622	366.163	27.94	10.0481	2511	1086	1557.7
25	2022	Yunnan	110	32018	387.936	80.53	11.8005	2492	1149	1668.2
25	2023	Yunnan	180	30870	373	124.055	13.338	2827	1285	1978.3
26	2013	Xizang	8	1452	11.8	2.35	0.1454	58	27	11
26	2014	Xizang	9	1676	15.9	1.19	0.1728	56	44	13
26	2015	Xizang	10	1200	9.907	0.03	0.14636	45	63	12.4
26	2016	Xizang	11	1243	9.709	0.07	0.19716	68	67	39.3
26	2017	Xizang	12	1307.5	10.17	0.91	0.161315	77	67	46.2
26	2018	Xizang	13	1372	10.638	0.55	0.12547	86	67	53.1
26	2019	Xizang	14	1810	16	0.39	0.3963	65	74	29
26	2020	Xizang	15	1830	16.92	0.48	0.46259	123	85	62.2
26	2021	Xizang	16	2094	23.372	0.5825	0.77148	175	86	95
26	2022	Xizang	17	2195	27.195	0.500625	0.3752	159	104	84.5
26	2023	Xizang	15	2146	31	0.1581	0.3476	170	112	159
27	2013	Shaanxi	189	49295	396.9	30.76	2.8852	1997	236	1139
27	2014	Shaanxi	190	45273	452.2	45.32	4.1452	2423	327	1558
27	2015	Shaanxi	191	44807	507.535	37.44	7.49835	2723	348	1776.2
27	2016	Shaanxi	192	45554	576.975	58.83	8.13957	2498	570	1617.9
27	2017	Shaanxi	193	46760.5	613.45	55.38	6.56417	2481.5	616.5	1596.05
27	2018	Shaanxi	194	47967	649.922	51.93	4.98876	2465	663	1574.2
27	2019	Shaanxi	195	44633	686	119.54	7.069	2930	707	1968
27	2020	Shaanxi	196	44629	630.783	72.4	8.19907	2696	1024	2021
27	2021	Shaanxi	197	44748	687.095	91.37	7.42911	3009	1099	1910.6
27	2022	Shaanxi	198	42303	713.048	81.46	6.82026	2573	1066	1584.9
27	2023	Shaanxi	246	37519	460	64.9812	7.0741	2606	1070	1845
28	2013	Gansu	84	13218	85.6	7.5	2.2771	1033	58	783
28	2014	Gansu	85	13683	103.6	9.28	2.8569	1146	133	791
28	2015	Gansu	86	13891	109.137	12.2	1.99984	1017	284	782.9
28	2016	Gansu	87	14254	105.33	13.63	2.43782	1406	224	1048.8
28	2017	Gansu	88	14032.5	108.87	19.93	2.94933	1436	216	1048.8
28	2018	Gansu	89	13811	112.415	26.24	3.46083	1466	208	1048.8
28	2019	Gansu	90	13338	123	8.5	3.178	1315	250	850
28	2020	Gansu	91	13311	120.06	9.38	3.59497	1347	250	942.2
28	2021	Gansu	92	14564	180.965	30.35	5.82682	1627	325	1039.4
28	2022	Gansu	93	15536	160.102	37.6	5.50917	1625	468	1117.4
28	2023	Gansu	155	16465	170	43.4739	9.717	1705	405	1173
29	2013	Qinghai	24	4966	41.7	1.01	0.603	222	1	194
29	2014	Qinghai	25	5719	42.1	0.49	0.1666	148	2	115
29	2015	Qinghai	26	4615	35.431	4.83	0.07841	56	3	32.2
29	2016	Qinghai	27	4794	37.161	2.19	0.30262	142	47	98.4
29	2017	Qinghai	28	4728	28.99	1.14	0.24726	152	76	95.75
29	2018	Qinghai	29	4662	20.825	0.1	0.1919	162	105	93.1
29	2019	Qinghai	30	4006	21	0.62	0.3805	301	88	212
29	2020	Qinghai	31	3873	19.67	0.88	0.26684	190	116	120.4
29	2021	Qinghai	32	3572	21.116	0.52	0.35793	191	109	133.8
29	2022	Qinghai	33	3406	23.561	0.05	0.46248	246	143	150
29	2023	Qinghai	24	3397	27	0.9078	0.1978	104	95	71
30	2013	Ningxia	14	5623	25.2	10.85	0.9488	1002	37	336
30	2014	Ningxia	15	6442	27.5	14.48	1.2089	1101	65	525
30	2015	Ningxia	16	6085	36.621	17.63	1.30813	1023	87	484.1
30	2016	Ningxia	17	6288	50.293	25.29	1.45531	966	104	436.7
30	2017	Ningxia	18	6619	51.97	20.75	1.30939	727.5	125	356.05
30	2018	Ningxia	19	6950	53.643	16.2	1.16348	489	146	275.4
30	2019	Ningxia	20	6017	44	9.67	1.4285	681	82	435
30	2020	Ningxia	21	6921	49.404	9.42	1.54604	611	146	341.5
30	2021	Ningxia	22	6679	61.347	12.78	1.76017	655	168	405.5
30	2022	Ningxia	23	7266	68.5	7.98	1.22268	490	163	330.4
30	2023	Ningxia	28	7168	66	7.1173	1.7534	767	151	584
31	2013	Xinjiang	25	4179	19.5	2.26	0.3011	140	19	88
31	2014	Xinjiang	26	6273	24.3	1.31	0.3744	226	61	136
31	2015	Xinjiang	27	7090	28.318	2.49	0.56873	394	75	246.2
31	2016	Xinjiang	28	7906	40.804	2.99	0.35788	259	79	151
31	2017	Xinjiang	29	8520.5	57.48	9.45	1.2585	387	93.5	267.55
31	2018	Xinjiang	30	9135	74.166	15.92	2.15913	515	108	384.1
31	2019	Xinjiang	31	9996	77	15.58	2.1042	455	91	314
31	2020	Xinjiang	32	10218	87.075	3.04	1.20702	361	129	230.4
31	2021	Xinjiang	33	10464	89.495	0.17	1.1701	453	142	319.2
31	2022	Xinjiang	34	10298	98.632	0.51	0.98362	372	177	209.2
31	2023	Xinjiang	43	11245	124	9.9508	0.6485	548	218	365.9
			937	262577	4546.81	2511.93	234.86	34921	12269
			8	1200	9.709	0.03	0.07841	45	1
			929	261377	4537.1	2511.9	234.782	34876	12268

## Sheet: health
id	year	region	x1	x2	x3	x4	x5	x6	x7	x8	x9	x10
1	2013	Beijing	3.62889	3.94725	4.89464	0.455671	132793370	2325844	83.5	10.6	155.87	1.13
1	2014	Beijing	3.68259	4.07591	5.05808	0.443943	142353654	2557249	83.2	10.7	165.49	0.76
1	2015	Beijing	3.89543	4.32477	5.09849	0.446572	145857150	2648160	80.6	10.3	150.86	0.82
1	2016	Beijing	4.07339	4.46843	5.33216	0.445239	155261018	2965602	82.2	10.4	137.99	0.8
1	2017	Beijing	4.30342	4.71554	5.49886	0.454695	146027148	3141585	82.4	9.3	139.61	0.76
1	2018	Beijing	4.55324	4.8974	5.63987	0.45885	148828143	3392106	83.4	9.1	131.49	0.82
1	2019	Beijing	4.83406	5.24616	5.83457	0.471963	156176986	3701610	82.6	9.1	122.73	0.82
1	2020	Beijing	4.92079	5.38803	5.80324	0.484194	107863286	2455126	60.9	6.3	80.8	0.65
1	2021	Beijing	5.13997	5.66862	5.95062	0.488762	142539643	3498164	73.2	8	94.57	0.62
1	2022	Beijing	5.25604	5.77431	6.13242	0.498947	136521095	3366340	67.9	7.4	74.39	0.58
1	2023	Beijing	5.56038	6.15947	6.35055	0.52548	163599114	4442583	80.3	8.5	93.41	0.62
2	2013	Tianjin	2.27369	2.10745	4.09525	0.332553	63054440	1232344	84.8	11.8	143.07	0.44
2	2014	Tianjin	2.3331	2.20973	4.25955	0.349195	70202459	1374437	83.9	12.5	148.98	0.44
2	2015	Tianjin	2.49277	2.34913	4.4262	0.36296	71512648	1401922	81.6	11.7	131.85	0.45
2	2016	Tianjin	2.61982	2.5009	4.56216	0.3772	73848482	1520822	82.1	11.5	129.66	0.32
2	2017	Tianjin	2.91681	2.70957	4.8517	0.392837	71237012	1484180	78.1	10.4	141.42	0.25
2	2018	Tianjin	3.11678	2.84722	4.93471	0.411135	69571672	1551921	77.5	9.9	147.15	0.39
2	2019	Tianjin	3.35162	2.98989	4.92866	0.430469	72462342	1659273	79.8	9.7	148.71	0.38
2	2020	Tianjin	3.54982	3.0796	4.92249	0.420908	55367137	1274903	61.6	7	109.31	0.28
2	2021	Tianjin	3.77109	3.40932	5.00226	0.442535	65576939	1626065	68.4	8.1	138.35	0.39
2	2022	Tianjin	3.85547	3.54028	5.02847	0.460895	60442275	1577820	63.3	7.4	106.79	0.27
2	2023	Tianjin	4.13988	3.81606	5.31562	0.49846	71720313	2142032	74.6	8.4	140.45	0.62
3	2013	Hebei	2.06015	1.53027	4.16434	1.07691	100619011	7027249	88.3	4.9	181.6	0.27
3	2014	Hebei	2.15383	1.66387	4.40952	1.07736	111609913	7607979	86.7	5.2	186.29	0.27
3	2015	Hebei	2.27204	1.80854	4.65754	1.07003	117337217	7768793	83.6	5	184.92	0.27
3	2016	Hebei	2.4019	1.94484	4.88793	1.06841	131812056	8830453	86.3	5.2	178.97	0.28
3	2017	Hebei	2.59065	2.13771	5.33184	1.09208	141426200	9376952	83.7	5.2	174.07	0.31
3	2018	Hebei	2.84658	2.32781	5.68161	1.14581	151388131	9843590	82.7	5.1	172.71	0.32
3	2019	Hebei	3.06946	2.48456	5.7752	1.13671	164962786	9909472	81.3	5.3	170.65	0.31
3	2020	Hebei	3.21095	2.69798	5.92125	1.16478	151542868	8763150	70.8	4.7	134.26	0.31
3	2021	Hebei	3.41344	3.0212	6.10894	1.1837	173633794	10198594	68.9	5	134.23	0.32
3	2022	Hebei	3.53508	3.2108	6.54526	1.21555	171277418	9924045	64.3	4.8	109.53	0.27
3	2023	Hebei	3.91965	3.64815	7.22354	1.25558	194605549	12906390	71.6	5.1	119.01	0.41
4	2013	Shanxi	2.49454	2.11737	4.88317	1.13949	44788099	2971321	80.8	3.6	296.86	0.49
4	2014	Shanxi	2.54634	2.24079	5.02954	1.15581	47978821	3248767	81.1	3.7	292.45	0.36
4	2015	Shanxi	2.56368	2.3684	5.20628	1.16516	49677869	3219760	76.9	3.8	268.21	0.34
4	2016	Shanxi	2.60953	2.62129	5.39809	1.20102	53807069	3633943	75.9	4	243.87	0.44
4	2017	Shanxi	2.68607	2.75923	5.62749	1.21054	58280367	3839666	77.6	4.2	236.73	0.47
4	2018	Shanxi	2.84095	2.96573	5.94817	1.20157	60844062	4198537	79.6	4.2	237.88	0.49
4	2019	Shanxi	3.02376	3.11676	6.24653	1.20566	65775778	4393564	76.6	4.3	241.92	0.48
4	2020	Shanxi	3.11653	3.3335	6.40831	1.1788	62541822	3832866	65.9	4	202.95	0.37
4	2021	Shanxi	3.25718	3.57198	6.57891	1.17836	73704314	4347762	67	4.6	211.66	0.4
4	2022	Shanxi	3.25651	3.62603	6.55998	1.13936	69867831	4149182	62.6	4.4	172.13	0.45
4	2023	Shanxi	3.41685	3.82819	6.70338	1.09201	81174488	5237023	71.2	4.9	191.29	0.78
5	2013	Inner Mongolia	2.5277	2.13271	4.89063	0.947332	38621815	2314604	78.7	4.8	295.05	0.34
5	2014	Inner Mongolia	2.53908	2.31617	5.26791	0.956554	42152501	2483632	76	5.2	300.81	0.32
5	2015	Inner Mongolia	2.6327	2.50914	5.48725	0.978934	44058120	2491859	73.2	5.1	268.4	0.38
5	2016	Inner Mongolia	2.72541	2.72763	5.71576	0.985304	47614428	2739018	74.7	5.2	250.37	0.33
5	2017	Inner Mongolia	2.88948	2.9538	6.17859	0.995397	49946625	3032828	74.7	5.1	267.35	0.33
5	2018	Inner Mongolia	3.03728	3.15586	6.56507	1.0161	52619704	3315664	76.1	5.1	274.69	0.52
5	2019	Inner Mongolia	3.23371	3.3306	6.6701	1.01714	55680034	3222214	71.4	5.1	269.25	0.47
5	2020	Inner Mongolia	3.35289	3.47245	6.74457	1.0216	49105880	2607646	58.8	4.4	225.65	0.39
5	2021	Inner Mongolia	3.50958	3.70575	6.94158	1.0395	56720728	3108646	60.1	4.9	262.64	0.37
5	2022	Inner Mongolia	3.58059	3.81258	6.98426	1.04382	53708829	3024651	55.4	4.5	214.57	0.45
5	2023	Inner Mongolia	3.86912	4.22454	7.22604	1.07199	65534432	4063862	67.5	5.2	242.53	0.71
6	2013	Liaoning	2.36756	2.36905	5.54089	0.815853	84130372	5091234	88.5	5.4	209.54	0.65
6	2014	Liaoning	2.33217	2.42836	5.86308	0.81324	87353158	5556970	87.7	5.5	236.07	0.5
6	2015	Liaoning	2.41014	2.55823	6.15459	0.812264	90125375	5723587	85.4	5.4	211.18	0.57
6	2016	Liaoning	2.53755	2.75357	6.57231	0.835013	95512057	6153637	83.8	5.4	200.7	0.57
6	2017	Liaoning	2.68356	2.95559	6.92507	0.829476	99782559	6528002	82	5.3	205.22	0.67
6	2018	Liaoning	2.8066	3.13428	7.3279	0.839641	101299601	6676373	78.1	5.2	200.25	0.98
6	2019	Liaoning	2.89626	3.25223	7.33802	0.800514	107776873	6536268	73.8	5.4	194.98	1.02
6	2020	Liaoning	2.96564	3.35476	7.39102	0.802139	91692262	5368359	62.2	4.5	155.22	0.88
6	2021	Liaoning	3.12183	3.61071	7.67387	0.781532	105715453	6102773	62.7	5	164.27	0.97
6	2022	Liaoning	3.17722	3.75997	7.77124	0.778628	103536604	6009950	58.4	4.8	132.52	0.94
6	2023	Liaoning	3.2978	4.01471	7.99194	0.816284	124048477	7792884	70.9	5.7	162.03	1.52
7	2013	Ji Lin	2.32376	1.97582	4.99419	0.746364	44632156	2710566	80.6	5	194.96	0.55
7	2014	Ji Lin	2.39341	2.17385	5.33668	0.752877	48089015	3001124	80.3	5.3	203.27	0.56
7	2015	Ji Lin	2.57348	2.32373	5.53004	0.788825	48254958	3098939	78.5	5	174.26	0.7
7	2016	Ji Lin	2.71391	2.56132	5.88995	0.811414	50706766	3344690	78.3	5	145.87	0.61
7	2017	Ji Lin	2.79303	2.65831	6.08302	0.824545	51750278	3458027	77.6	5	138.74	0.64
7	2018	Ji Lin	3.10419	3.06928	6.72279	0.913486	54613895	3699690	76	5	132.5	0.62
7	2019	Ji Lin	3.22823	3.23999	6.95801	0.906781	57894955	3791286	76.2	5.1	118.21	0.61
7	2020	Ji Lin	3.54689	3.97749	7.21647	1.06778	48432780	2902986	61.1	4.1	87.3	0.58
7	2021	Ji Lin	3.67617	4.11802	7.43352	1.06712	59443931	3461063	66.4	4.9	105.56	0.66
7	2022	Ji Lin	3.69084	4.20098	7.54578	1.06606	52415673	3032176	58.6	4.3	81.66	0.61
7	2023	Ji Lin	3.9451	4.57401	7.85254	1.11847	67174288	4181032	71.2	5.4	112.2	0.83
8	2013	Heilongjiang	2.19517	2.01784	5.16047	0.582897	57024151	3831687	84.8	4.7	216.1	0.84
8	2014	Heilongjiang	2.25529	2.1541	5.58029	0.588387	60568802	4091908	82.4	4.8	207.8	0.69
8	2015	Heilongjiang	2.34367	2.29399	6.02409	0.588042	60904045	4307577	81.4	4.7	199.76	0.71
8	2016	Heilongjiang	2.43783	2.46659	6.35443	0.588363	64552357	4718480	82.7	4.8	181.02	0.69
8	2017	Heilongjiang	2.60303	2.66096	7.11186	0.596734	65799755	5053273	78.9	4.7	174.08	0.92
8	2018	Heilongjiang	2.68978	2.79735	7.51815	0.611632	65435241	5164364	73.8	4.6	164.99	1.12
8	2019	Heilongjiang	2.87303	2.99969	8.06682	0.62596	68236093	5469061	74.5	4.6	157.7	1.01
8	2020	Heilongjiang	3.03021	3.22542	7.98944	0.645254	51107371	3278529	48.3	3.4	105.84	0.75
8	2021	Heilongjiang	3.10182	3.42704	8.33715	0.658496	62530394	4402372	55.5	4.1	132.22	0.75
8	2022	Heilongjiang	3.17118	3.57064	8.43178	0.664698	62575607	4691313	55.7	4.1	114.62	0.74
8	2023	Heilongjiang	3.38772	3.87962	8.92642	0.699445	77731618	6718909	72.2	4.9	146.04	1.49
9	2013	Shanghai	2.36699	2.77529	4.66969	0.201348	129613363	2652236	95.2	15	173.78	0.63
9	2014	Shanghai	2.48083	2.91565	4.76328	0.202027	140295558	2945459	97.1	15.2	174.2	0.6
9	2015	Shanghai	2.56237	3.069	4.99646	0.204068	145433676	3121127	95.7	15.1	186.91	0.45
9	2016	Shanghai	2.65043	3.21739	5.23575	0.203324	149020321	3423374	95.8	14.8	184	0.6
9	2017	Shanghai	2.75373	3.40385	5.45852	0.208597	153462774	3678807	95.4	14.8	185.06	0.55
9	2018	Shanghai	2.89212	3.55576	5.61733	0.213859	158289871	3958120	95.9	14.4	175.04	0.51
9	2019	Shanghai	3.01262	3.74345	5.90302	0.225595	164667058	4303669	96.2	14.2	177.16	0.4
9	2020	Shanghai	3.14968	3.90478	6.117	0.237018	131632704	3585572	85.2	11.1	128.63	0.52
9	2021	Shanghai	3.37706	4.17272	6.44347	0.253435	170194818	4472088	89.3	13.5	135.23	0.47
9	2022	Shanghai	3.47644	4.2979	6.68057	0.258747	147678535	3628781	79.7	11.3	90.48	0.39
9	2023	Shanghai	3.5815	4.46192	7.03522	0.261922	165325733	5307530	91	12.1	118.7	0.68
10	2013	Jiangsu	2.07081	2.12595	4.49569	0.378394	212012371	8468870	91.1	9.3	116.74	0.47
10	2014	Jiangsu	2.15615	2.27952	4.73727	0.386366	230031286	9396724	90.3	9.6	117.29	0.5
10	2015	Jiangsu	2.2756	2.45337	4.97429	0.383945	241218306	9953981	88.6	9.5	124.24	0.43
10	2016	Jiangsu	2.4418	2.63892	5.28648	0.383212	247529630	10734363	87.3	8.9	114.56	0.51
10	2017	Jiangsu	2.57801	2.81261	5.57025	0.380351	257169400	11302704	87.5	8.7	111.54	0.46
10	2018	Jiangsu	2.76182	3.08338	5.81946	0.393725	264255909	11714336	86.4	8.5	113.5	0.46
10	2019	Jiangsu	3.00695	3.30424	6.09299	0.410863	282682902	12355386	85.7	8.5	115.99	0.45
10	2020	Jiangsu	3.15901	3.47008	6.31127	0.421694	240455478	11073303	76.1	6.9	98.23	0.39
10	2021	Jiangsu	3.20591	3.62904	6.44985	0.428548	252390544	14156314	77.2	7.1	105.94	0.39
10	2022	Jiangsu	3.27941	3.73804	6.6114	0.434539	260146691	14295238	74.5	7.2	96.46	0.37
10	2023	Jiangsu	3.40249	3.91063	6.78895	0.463711	300012081	17089364	81.1	8.2	113.33	0.55
11	2013	Zhejiang	2.39072	2.29435	3.97746	0.519761	221748355	6193026	93.2	11.9	192.46	0.47
11	2014	Zhejiang	2.47411	2.46419	4.17243	0.515416	239369386	6802584	92.5	12.1	193.92	0.65
11	2015	Zhejiang	2.64087	2.67243	4.5532	0.520251	246421979	7154096	88.9	11.5	193.24	0.62
11	2016	Zhejiang	2.76973	2.87423	4.77388	0.519532	253516560	7819616	89.4	11.1	195.31	0.71
11	2017	Zhejiang	2.89634	3.04241	5.08136	0.518298	276330531	8526650	89.4	11.4	206.91	0.77
11	2018	Zhejiang	3.04132	3.21235	5.29389	0.522143	283051903	9232041	89.5	10.9	181.83	0.71
11	2019	Zhejiang	3.22376	3.44769	5.49319	0.5352	297293819	9912404	88.4	10.7	175.02	0.75
11	2020	Zhejiang	3.36545	3.60339	5.58622	0.531849	259173560	8775989	77.9	8.8	146.47	0.61
11	2021	Zhejiang	3.55763	3.82739	5.65558	0.537003	298425181	10830189	79.9	9.4	144.35	0.6
11	2022	Zhejiang	3.74952	4.06033	5.80336	0.54686	309216483	11344839	79.6	9.2	132.67	0.56
11	2023	Zhejiang	4.01351	4.41022	6.12778	0.568568	327535450	13241901	84.5	9.2	128.68	0.64
12	2013	Anhui	1.64684	1.72685	3.94053	0.411573	79951417	5544366	86.8	6.2	198.32	0.55
12	2014	Anhui	1.7299	1.85921	4.20283	0.41394	90072577	6171657	87.7	6.4	190.33	0.61
12	2015	Anhui	1.79325	1.98474	4.44859	0.413459	93660838	6502924	85	6.3	242.66	0.51
12	2016	Anhui	1.86874	2.09431	4.66965	0.404194	98290990	7038225	84.8	6.2	205.99	0.7
12	2017	Anhui	1.99503	2.28065	5.04781	0.404342	108493292	7842577	86.2	6.2	223.71	0.72
12	2018	Anhui	2.08729	2.46417	5.40031	0.410221	118227498	8227956	83.3	6.4	224.82	0.66
12	2019	Anhui	2.27193	2.68204	5.70248	0.43393	130662639	8765772	83.1	6.6	246.83	0.71
12	2020	Anhui	2.69007	3.08242	6.67998	0.481425	122336565	8094679	72.4	5.5	225.08	0.61
12	2021	Anhui	2.82318	3.28726	6.72375	0.483461	139841008	9473351	70.7	6	235.01	0.71
12	2022	Anhui	3.03547	3.61394	7.24603	0.492509	143598632	9633481	68.4	5.8	223.95	0.73
12	2023	Anhui	3.2767	3.94457	7.40933	0.512351	150987919	11647240	76	5.8	251.72	0.91
13	2013	Fujian	1.86981	2.05737	4.01928	0.725225	87721919	3888543	88.5	9.5	280.57	0.42
13	2014	Fujian	1.90935	2.17146	4.17696	0.71052	93391548	4114167	86.8	9.5	274.6	0.43
13	2015	Fujian	1.95743	2.27033	4.34255	0.700828	93108165	4092246	82.6	8.9	278.24	0.43
13	2016	Fujian	1.98419	2.3815	4.35177	0.688645	96384304	4243445	81.9	9	258.79	0.47
13	2017	Fujian	2.06558	2.48977	4.48647	0.669545	98892919	4446509	83.1	8.6	255.13	0.51
13	2018	Fujian	2.22003	2.66399	4.68989	0.672271	101428956	4670062	83.9	8.3	256.8	0.7
13	2019	Fujian	2.40411	2.80914	4.88787	0.671694	108526337	4967598	82.8	8.2	263.35	0.65
13	2020	Fujian	2.53566	2.94331	5.20916	0.675439	95165502	4490109	71.6	6.9	223.99	0.63
13	2021	Fujian	2.65245	3.10893	5.34543	0.685288	107218938	5602034	73.6	7.5	209.49	0.71
13	2022	Fujian	2.77197	3.2632	5.54979	0.695224	109383202	5664284	72.7	7.3	195.34	0.55
13	2023	Fujian	2.94805	3.46003	5.7868	0.717738	114134056	6723366	79.6	7.3	229.74	0.78
14	2013	Jiangxi	1.5695	1.7473	3.89408	0.869124	52727598	3954190	93.2	5.9	206.37	0.61
14	2014	Jiangxi	1.66623	1.87813	4.16801	0.867701	56925557	4313101	93.2	6	207.73	0.58
14	2015	Jiangxi	1.71253	1.9973	4.41108	0.859688	58851866	4483432	90.4	5.9	227.94	0.85
14	2016	Jiangxi	1.76128	2.12453	4.65073	0.851246	62947414	4779057	89.4	5.9	224.09	1.1
14	2017	Jiangxi	1.85431	2.30789	5.18836	0.837752	67864048	5213659	85.8	5.9	232.42	1.08
14	2018	Jiangxi	1.9345	2.45635	5.52825	0.809772	71208583	5684701	86.7	5.9	230.33	1.09
14	2019	Jiangxi	2.13563	2.66636	5.9153	0.819951	79532765	6177271	84.8	6	232.46	1.23
14	2020	Jiangxi	2.32056	2.86017	6.32545	0.812481	74786885	5825609	75.7	5.2	199.3	1.41
14	2021	Jiangxi	2.46611	3.09768	6.80301	0.813903	88557756	8578879	76.2	5.8	200.4	1.32
14	2022	Jiangxi	2.50245	3.18993	6.94505	0.788052	91131119	8233589	73	5.8	183.03	1.39
14	2023	Jiangxi	2.98616	3.75092	7.54622	0.888793	96194518	9451376	77.5	5.5	196.75	1.52
15	2013	Shandong	2.37794	2.46335	5.02501	0.773918	165802250	10236842	85.2	5.3	124.05	0.29
15	2014	Shandong	2.35403	2.50521	5.10431	0.785196	179569291	11248949	86.9	5.7	131.65	0.25
15	2015	Shandong	2.40339	2.57622	5.26423	0.783083	187113004	11621153	84.3	5.6	130.9	0.29
15	2016	Shandong	2.45563	2.69106	5.42459	0.772055	203075456	12924743	85	5.8	137.19	0.31
15	2017	Shandong	2.637	2.92681	5.82888	0.7879	225115428	14079515	83.4	5.9	144.89	0.31
15	2018	Shandong	2.88197	3.20284	6.0381	0.808475	232966488	14447763	82.5	5.6	157.38	0.32
15	2019	Shandong	3.12004	3.37798	6.23117	0.82739	249612348	14907244	80.7	5.7	163.44	0.32
15	2020	Shandong	3.23831	3.49878	6.36363	0.834943	221540413	13378638	71	4.9	131.73	0.3
15	2021	Shandong	3.3706	3.70248	6.62655	0.842822	260234140	18171478	75.3	5.5	138.31	0.29
15	2022	Shandong	3.44425	3.80933	6.82501	0.846463	246330475	18098754	68.7	5.2	126.74	0.29
15	2023	Shandong	3.67401	4.12559	7.2959	0.871145	277274151	23359307	79.2	5.6	150.24	0.36
16	2013	Henan	1.88656	1.84408	4.48982	0.746516	142764555	9353025	90.7	6	242.13	1.51
16	2014	Henan	1.96304	1.98151	4.76245	0.737729	158836162	10473401	91.2	6.3	216.68	1.5
16	2015	Henan	2.04738	2.11696	5.04712	0.735945	168673195	10985485	87.2	6.2	204.76	1.52
16	2016	Henan	2.11441	2.27166	5.33387	0.728891	181457916	11946588	87.9	6.3	192.25	1.53
16	2017	Henan	2.24147	2.45774	5.68723	0.723258	191347664	12998513	88.4	6.1	192.41	1.47
16	2018	Henan	2.38898	2.66727	6.16909	0.723348	207119133	14567847	87.6	6.1	193.9	1.64
16	2019	Henan	2.53907	2.8168	6.46548	0.714413	224507436	15706797	88.1	6.2	178.84	1.5
16	2020	Henan	2.7803	3.06141	6.71116	0.75087	202776683	14232521	78.1	5.2	152.77	1.54
16	2021	Henan	3.01037	3.31961	7.29868	0.794657	231608000	19088912	80.1	5.6	147.92	1.52
16	2022	Henan	3.20356	3.58501	7.61962	0.827532	228520997	18487214	73.1	5.3	126.88	1.31
16	2023	Henan	3.53089	3.91098	7.92068	0.86647	257693542	22904975	83.1	5.6	148.43	2.08
17	2013	Hubei	2.02123	2.20543	4.97014	0.614539	100468795	6470072	96.5	6.7	254.81	0.73
17	2014	Hubei	2.16855	2.4778	5.45908	0.620306	112184081	7356978	96.1	6.9	246.85	0.71
17	2015	Hubei	2.32474	2.82183	5.86576	0.618444	119907309	7787121	92.4	6.7	251.55	0.78
17	2016	Hubei	2.40851	2.97227	6.12673	0.61774	126660279	8375054	92	6.8	249.93	0.84
17	2017	Hubei	2.4956	3.12132	6.3717	0.615803	135382043	8970797	92.7	6.9	249.83	0.87
17	2018	Hubei	2.56955	3.22559	6.65057	0.61663	141712296	9363422	92.7	6.8	250.76	0.95
17	2019	Hubei	2.59224	3.27682	6.80445	0.599207	149697198	9867122	92.3	7.1	239.82	0.95
17	2020	Hubei	2.77983	3.48164	7.16016	0.617006	117871611	7129471	72.1	5.3	290.81	8.51
17	2021	Hubei	2.9078	3.68172	7.44365	0.626569	152158807	12119500	78.9	6.5	199.38	0.89
17	2022	Hubei	3.02599	3.72262	7.7058	0.629398	151135110	12344142	77.2	6.2	186.55	0.87
17	2023	Hubei	3.2618	3.94991	8.1557	0.660946	159860187	14940433	84.8	6.3	222.4	1.06
18	2013	Hunan	1.92789	1.90448	4.75894	0.942576	77657028	7148300	94.3	5.3	254.89	1.26
18	2014	Hunan	2.01743	2.06091	5.37717	0.931342	85611712	7881147	89.5	5.3	246.9	1.46
18	2015	Hunan	2.28027	2.25767	6.00076	0.947029	90067194	8393935	86.4	4.8	244.74	1.13
18	2016	Hunan	2.42456	2.4382	6.42652	0.921585	95718058	9111880	86	4.7	238.24	1.44
18	2017	Hunan	2.60873	2.60184	6.81946	0.883823	102552476	9799671	85.2	4.6	252.23	1.72
18	2018	Hunan	2.72618	2.77335	7.27112	0.847611	108785797	10359536	84.3	4.5	278.42	1.95
18	2019	Hunan	2.8689	3.62221	7.62545	0.861898	115362642	10893116	83.7	4.7	293.11	2.05
18	2020	Hunan	2.86017	3.53874	7.82396	0.843371	104179189	10113880	76.2	4.2	269.01	1.74
18	2021	Hunan	2.90704	3.61253	8.04391	0.840788	121763057	15057584	77.6	4.8	302	1.85
18	2022	Hunan	3.00906	3.69797	8.24505	0.837947	127618101	14571940	74.8	4.9	239.21	1.7
18	2023	Hunan	3.3442	4.11798	8.12934	0.875502	131854165	16045863	79.6	4.8	245.79	2.12
19	2013	Guangdong	1.86607	1.93105	3.35729	0.424445	334591803	9860615	87.3	11.9	317.12	1.01
19	2014	Guangdong	1.88701	2.03223	3.53165	0.418531	352974764	10738558	86.3	12	360.75	1.01
19	2015	Guangdong	1.957	2.17587	3.73066	0.413769	353820727	11183182	83.5	11.4	313.19	0.97
19	2016	Guangdong	2.04253	2.38321	3.90613	0.412151	370428821	12109127	84	11.2	320.16	1.01
19	2017	Guangdong	2.12482	2.53409	4.05291	0.41079	371464361	12966396	84	10.6	346.71	0.98
19	2018	Guangdong	2.2381	2.70935	4.18634	0.416675	374831839	13681940	83	10.1	310.94	1.07
19	2019	Guangdong	2.33051	2.85315	4.36541	0.43158	401317285	14634551	82.2	10.2	315.37	1.11
19	2020	Guangdong	2.42409	2.96623	4.4738	0.442807	334609481	12613700	71.1	8.1	272.2	1.07
19	2021	Guangdong	2.51843	3.16697	4.64336	0.456985	390943190	17300290	74.3	9.1	272.44	1
19	2022	Guangdong	2.6327	3.32147	4.80581	0.470341	378178752	17525822	72.2	8.5	254.65	0.95
19	2023	Guangdong	2.81666	3.54292	4.94714	0.494404	408039027	20200370	78.8	8.7	283.66	1.39
20	2013	Guangxi	1.76094	2.0041	3.95722	0.717459	77520402	4363586	97.5	8	289.47	6.67
20	2014	Guangxi	1.81394	2.17935	4.22642	0.726771	83216697	4779589	95.1	8.1	280.13	6.12
20	2015	Guangxi	1.90366	2.35298	4.45822	0.715839	87025828	4975601	89.8	7.8	262.75	6.11
20	2016	Guangxi	1.99039	2.52423	4.6216	0.70523	92831006	5294234	88	7.8	254.26	6.04
20	2017	Guangxi	2.06116	2.68378	4.9142	0.693051	98442326	5695947	87.7	7.8	265.12	6.16
20	2018	Guangxi	2.14229	2.83833	5.17364	0.68207	101829607	6021257	87.6	7.6	281.24	6.88
20	2019	Guangxi	2.31014	3.05881	5.56718	0.676014	110303466	6660125	90	7.6	290.9	8.2
20	2020	Guangxi	2.5008	3.33706	5.88886	0.674935	98667880	6342258	82.8	6.2	263.62	7.42
20	2021	Guangxi	2.62011	3.62134	6.33403	0.677229	115504140	10640272	81.6	6.8	272.05	6.98
20	2022	Guangxi	2.7469	3.82116	6.77068	0.683574	118304888	11135391	79.5	6.6	249.46	7.21
20	2023	Guangxi	2.88733	3.99668	7.20137	0.694012	120382078	13036783	84	6.4	255.43	7.1
21	2013	Hainan	1.81793	2.27087	3.48913	0.544674	14741315	740149	84.9	6.3	313.16	1.14
21	2014	Hainan	1.8813	2.39135	3.68226	0.542201	15698371	782693	80.5	6.5	326.23	1.11
21	2015	Hainan	2.01079	2.60974	4.09503	0.533968	16552166	853071	79.4	6.2	342.48	0.86
21	2016	Hainan	2.0767	2.76855	4.21358	0.537513	17652020	907216	78.2	6.3	321.47	0.9
21	2017	Hainan	2.13621	2.91996	4.31626	0.532922	18761401	970961	81.1	6.4	382.28	0.88
21	2018	Hainan	2.26976	3.05081	4.56212	0.542261	19824781	1026078	79.6	6.2	360.04	0.74
21	2019	Hainan	2.40482	3.22231	5.00141	0.544422	21918439	1111244	78.4	6.4	388.77	0.92
21	2020	Hainan	2.6837	3.47708	5.77806	0.605435	19520455	1024611	66.6	5.4	339.12	0.98
21	2021	Hainan	2.91	3.76569	6.02039	0.615392	22552935	1282641	68.3	5.8	342.07	0.69
21	2022	Hainan	2.97556	3.83019	5.95998	0.621616	21927526	1217475	63.6	5.5	312.41	0.86
21	2023	Hainan	3.01592	3.9512	5.84171	0.626846	24630281	1458260	71.1	6.2	386.96	0.76
22	2013	Chongqing	1.83132	1.84191	4.89658	0.628562	49337226	3004282	89.6	7.4	254.55	1.89
22	2014	Chongqing	1.90877	2.06175	5.277	0.616727	55123580	3462961	88.5	7.5	250.39	1.94
22	2015	Chongqing	1.98609	2.27863	5.75078	0.645147	60227014	3881702	86.8	7.6	262.08	2.07
22	2016	Chongqing	2.08068	2.49077	6.13666	0.640932	63899695	4224240	84.4	7.4	263.6	2.63
22	2017	Chongqing	2.18031	2.69889	6.56412	0.626018	68117856	4612139	84.1	7.2	283.73	2.83
22	2018	Chongqing	2.41476	3.00692	6.95871	0.648878	71203034	4791614	82.2	6.8	240.88	3.66
22	2019	Chongqing	2.6127	3.23548	7.2712	0.660508	78760715	5114090	82.2	7.1	237.02	4.62
22	2020	Chongqing	2.76429	3.40969	7.33936	0.651979	73461559	4547791	74.7	6.3	202.07	4.04
22	2021	Chongqing	2.86843	3.5495	7.49505	0.665037	84228139	7297813	78.2	7.1	194.67	4.64
22	2022	Chongqing	2.94395	3.65104	7.80678	0.692779	81705555	7281602	75.9	6.7	177.89	4.49
22	2023	Chongqing	3.20486	4.01573	8.00975	0.732968	86725853	8374475	81.9	6.6	174.96	5.53
23	2013	Sichuan	2.14441	1.95409	5.26125	0.987014	138628939	9013947	95.4	6.7	198.29	2
23	2014	Sichuan	2.20571	2.15653	5.64684	0.996068	152745099	9845845	92	6.9	182.88	2.13
23	2015	Sichuan	2.21425	2.32555	5.96334	0.977416	160082045	10395523	89.6	6.9	187.72	2.32
23	2016	Sichuan	2.24717	2.51646	6.29263	0.963677	172193021	11214137	90.2	7	184.9	2.73
23	2017	Sichuan	2.35142	2.75724	6.79786	0.970937	186284558	12434457	91.3	7	190.97	3.19
23	2018	Sichuan	2.46312	2.97154	7.19743	0.979894	198632765	12816410	88.7	7	188.98	4.98
23	2019	Sichuan	2.65464	3.23967	7.56512	1.00295	222435760	13933195	89.4	7.4	212.59	4.99
23	2020	Sichuan	2.80102	3.41425	7.76199	0.989046	199847998	12456301	79	6.3	196.03	4.32
23	2021	Sichuan	2.99089	3.66322	7.90766	0.95854	233551134	18567031	82.2	6.9	209.56	4.47
23	2022	Sichuan	3.08314	3.80066	8.16662	0.884177	237882156	18776133	79.1	6.9	209.29	4.74
23	2023	Sichuan	3.33935	4.00876	8.46788	0.895973	260307844	22600206	86	7	265.62	5.39
24	2013	Guizhou	1.54072	1.61525	4.59042	0.803331	40631643	4017124	85.2	5.2	261.95	1.96
24	2014	Guizhou	1.57316	1.82769	4.95483	0.78855	44806611	4399922	82.7	5.4	254.2	1.86
24	2015	Guizhou	1.70939	2.05049	5.29725	0.774326	49653451	4653960	80.9	5.4	266.61	2.11
24	2016	Guizhou	1.83627	2.28827	5.5955	0.74553	56265131	5017683	78.2	5.6	254.21	2.19
24	2017	Guizhou	1.98614	2.57612	6.12648	0.737155	63673018	5676612	79.9	5.7	261.21	2.91
24	2018	Guizhou	2.13174	2.85523	6.42698	0.734328	70868656	6335968	81.8	5.8	259.18	3.15
24	2019	Guizhou	2.33363	3.15452	6.88633	0.74093	76689411	6641048	81.5	5.8	250.02	4.74
24	2020	Guizhou	2.52818	3.40778	7.16379	0.748574	71953441	6183221	75.7	5.1	248.35	4.12
24	2021	Guizhou	2.73544	3.67731	7.70774	0.760436	83099997	8394361	76.5	5.4	245.94	4.06
24	2022	Guizhou	2.83742	3.81551	8.03172	0.755965	84047173	8685496	75.2	5.2	230.48	4.07
24	2023	Guizhou	3.25894	4.23524	8.15969	0.794179	93521938	10372598	80.1	5.2	267.41	4.95
25	2013	Yunnan	1.61301	1.57951	4.52758	0.522818	76320193	4881392	85.4	7.5	206.43	4.07
25	2014	Yunnan	1.62102	1.77999	4.83342	0.521835	83429887	5497178	85.5	7.9	208.52	4.03
25	2015	Yunnan	1.70635	2.00039	5.09537	0.518572	88151379	5753861	82.9	7.7	207.72	4.2
25	2016	Yunnan	1.83613	2.26568	5.42132	0.518153	95716619	6376278	83	7.6	187.9	4.3
25	2017	Yunnan	2.00139	2.7384	5.85572	0.525975	103523811	7004662	83.2	7.6	195.04	5.1
25	2018	Yunnan	2.11926	2.91061	6.19166	0.530597	108686051	7620142	85.8	7.6	197.37	4.9
25	2019	Yunnan	2.41899	3.3615	6.61644	0.542787	119437046	8069027	83.8	7.3	217.05	4.92
25	2020	Yunnan	2.59596	3.66741	6.88717	0.563871	108810331	7720726	77.5	6.4	189.61	4.03
25	2021	Yunnan	2.68154	3.89309	7.04217	0.573241	124565515	9920469	78.5	7.1	191.41	4.16
25	2022	Yunnan	2.82178	4.04543	7.27108	0.586576	127173863	10113141	76.2	6.9	183.65	3.98
25	2023	Yunnan	3.13982	4.35645	7.70203	0.615557	133874094	11581492	79.8	6.8	223.08	4.58
26	2013	Xizang	1.63281	0.756151	3.47098	2.12145	4324188	159276	73.7	5.8	237.57	0.75
26	2014	Xizang	1.72585	0.835385	3.67046	2.09077	4767555	187251	75.4	6.1	267.66	0.77
26	2015	Xizang	1.88273	0.966667	4.24636	2.06485	5486127	244036	73.2	6.1	325.52	0.6
26	2016	Xizang	1.92412	1.12735	4.25176	2.01029	5802386	236570	74.5	6.1	287.09	0.46
26	2017	Xizang	2.17851	1.27794	4.61404	1.95587	6261344	276583	72.1	5.9	316.71	0.91
26	2018	Xizang	2.35085	1.57429	4.74209	1.93333	6698449	269096	64.6	5.6	358.09	0.65
26	2019	Xizang	2.58089	1.65817	4.72659	1.92244	6466630	279105	64.8	5.1	397.67	0.55
26	2020	Xizang	2.58279	1.86967	5.07814	1.8959	6733389	312113	56.2	5.1	337.1	0.54
26	2021	Xizang	2.90355	2.12978	5.36885	1.88716	7697565	322881	56.6	5.1	333.32	0.25
26	2022	Xizang	3.04588	2.23544	5.49231	1.89725	6740579	297643	48.6	4.3	230.35	0.68
26	2023	Xizang	3.36685	2.69041	5.90438	1.9337	7911373	353729	54.4	4.6	308.55	0.33
27	2013	Shaanxi	1.95576	2.35413	4.86696	0.976262	64328287	4384224	87.7	6	207.73	0.47
27	2014	Shaanxi	1.99791	2.5404	5.20962	0.973269	69012638	4854163	86.7	6.2	201.45	0.4
27	2015	Shaanxi	2.06698	2.71235	5.50923	0.962819	72941538	5189257	83.4	6	200.14	0.5
27	2016	Shaanxi	2.21169	3.01505	5.81828	0.944708	79171200	5685023	82.2	6	194.26	0.51
27	2017	Shaanxi	2.38753	3.25264	6.17994	0.918571	85686565	6227190	83.7	6	193.11	0.66
27	2018	Shaanxi	2.51936	3.51109	6.45411	0.89799	90041359	6695312	84	6	186.31	0.73
27	2019	Shaanxi	2.7557	3.81397	6.73971	0.897667	99953730	7010677	81.7	6.2	180.23	0.76
27	2020	Shaanxi	2.87896	3.93125	6.88809	0.884526	86170684	5871977	68.7	5.2	150.48	0.66
27	2021	Shaanxi	3.04909	4.03151	7.19638	0.884446	103367113	7279055	72.4	5.8	155.42	0.67
27	2022	Shaanxi	3.17477	4.12315	7.31941	0.879146	99501799	7281607	70	5.4	133.39	0.63
27	2023	Shaanxi	3.37275	4.29168	7.74737	0.888993	119983894	9406685	81	6	147.15	1.25
28	2013	Gansu	1.76929	1.61427	4.57485	1.05231	34518723	2421827	84.6	6	208.99	0.45
28	2014	Gansu	1.88388	1.7966	4.83651	1.10296	37595666	2604476	83.4	6.1	193.06	0.43
28	2015	Gansu	1.96631	1.89386	5.06314	1.10182	39470923	2714439	82.2	6.1	188.74	0.45
28	2016	Gansu	2.09488	2.00516	5.33119	1.11893	43496190	3063754	82.6	6.2	200.18	0.45
28	2017	Gansu	2.22629	2.31737	5.81336	1.14421	47172117	3345442	81.6	6.2	194.29	0.67
28	2018	Gansu	2.36819	2.55571	6.47066	1.10922	51903062	3844656	81.6	6.2	179.82	0.62
28	2019	Gansu	2.50327	3.16732	7.22088	1.06405	54576428	4146707	82.3	6.2	176.3	0.6
28	2020	Gansu	2.53942	3.25322	6.87189	1.04774	46758750	3403336	71.6	5.3	150.52	0.56
28	2021	Gansu	2.83731	3.68277	7.35606	1.0345	56082365	4441802	69.6	5.5	155.81	0.45
28	2022	Gansu	2.90177	3.79972	7.58082	1.01388	49882730	4080493	63	4.7	129.1	0.41
28	2023	Gansu	3.16552	4.0729	8.27481	1.02941	63131249	5872147	75.2	5.5	172.4	0.81
29	2013	Qinghai	2.31856	2.01261	5.17145	1.05429	9694611	621734	86.2	5.2	480.59	0.63
29	2014	Qinghai	2.24878	2.21354	5.73038	1.08351	10434487	729244	81.3	5.3	387.77	0.68
29	2015	Qinghai	2.39012	2.28666	5.98718	1.07851	11082996	716231	76	5.2	414.3	0.63
29	2016	Qinghai	2.3488	2.46804	5.97062	1.08093	12066703	776567	74.4	5.6	426.63	0.93
29	2017	Qinghai	2.64642	2.81143	6.53942	1.08788	12784785	830268	70.6	5.3	452.07	0.71
29	2018	Qinghai	2.75179	2.99438	6.66882	1.08961	13010191	867453	73.2	5.2	433.29	0.87
29	2019	Qinghai	2.94949	3.20508	7.02424	1.1039	13954121	929882	74.1	5.2	438.02	1.13
29	2020	Qinghai	3.08651	3.31838	6.96206	1.08044	12871831	920418	70.2	4.6	376.8	1.04
29	2021	Qinghai	3.16044	3.59411	7.09646	1.07879	14791478	972793	66.6	5	392.09	0.86
29	2022	Qinghai	3.18958	3.62134	7.21782	1.0716	13431118	872328	59.7	4.4	283.16	0.74
29	2023	Qinghai	3.63704	3.99158	7.69562	1.17003	15194033	1190630	72.9	4.6	335.97	1.18
30	2013	Ningxia	2.1497	2.0988	4.67477	0.635285	15507992	804272	89.7	7.2	253.33	0.46
30	2014	Ningxia	2.21578	2.22655	4.7944	0.627581	16785159	874358	87.7	7.2	268.94	0.61
30	2015	Ningxia	2.31871	2.35892	4.94211	0.626901	17139418	868134	83.2	6.9	234.95	0.51
30	2016	Ningxia	2.45612	2.59986	5.22489	0.612086	18645213	957129	84.4	6.9	225.97	0.39
30	2017	Ningxia	2.57972	3.05929	5.64823	0.605816	19802011	1044639	80.8	6.8	220.68	0.61
30	2018	Ningxia	2.73732	3.27845	5.77535	0.626761	21308099	1089379	79.9	7.1	224.4	0.95
30	2019	Ningxia	2.8947	3.3901	5.71423	0.61325	22294865	1112013	81.1	7.1	214.08	0.63
30	2020	Ningxia	3.0846	3.60222	5.72275	0.634397	19725292	977406	68.8	6	168.75	0.6
30	2021	Ningxia	3.10607	3.75931	5.68152	0.630483	21390581	1078886	67.4	6.4	174.59	0.49
30	2022	Ningxia	3.12198	3.8614	5.73929	0.63283	21602487	1074884	64.3	6.4	192.68	0.54
30	2023	Ningxia	3.32867	4.12154	5.96694	0.667078	25344889	1409756	79.7	7.2	174.67	0.36
31	2013	Xinjiang	2.32035	2.47606	6.00985	0.816761	45500485	3599653	88.4	5.7	618.99	3.88
31	2014	Xinjiang	2.3572	2.5717	6.14865	0.811742	48883927	3808262	86.8	5.9	611.78	3.52
31	2015	Xinjiang	2.4018	2.67799	6.30034	0.788176	49824336	3953881	86.9	5.7	635.11	4.3
31	2016	Xinjiang	2.48361	2.78517	6.4626	0.775329	53675768	4161470	86.5	5.8	606.7	4.27
31	2017	Xinjiang	2.51222	2.8454	6.75714	0.755	56086027	4367501	85	5.8	589.41	4.27
31	2018	Xinjiang	2.51238	2.87091	7.09845	0.732143	56890432	4452232	85.6	5.7	659.75	6.31
31	2019	Xinjiang	2.6524	3.02095	7.28511	0.718093	62785920	4900888	87.9	5.8	483.78	6.72
31	2020	Xinjiang	2.6739	3.1151	7.00598	0.701081	56176166	3778280	69.9	5	324.99	3.21
31	2021	Xinjiang	2.72673	3.29737	7.18915	0.655465	63769331	4627405	73.6	5.5	331.86	3.66
31	2022	Xinjiang	2.72988	3.43939	6.94163	0.657093	56966749	4427835	67.4	4.9	270.92	3.48
31	2023	Xinjiang	3.02082	3.9137	7.60335	0.708853	75677623	7209253	88.6	6	389.02	3.78

## Sheet:  Medical insu
id	year	region	x1	x2	x3	t4	x5	x6	x7	x8	x9	x10	x11	x12
1	2013	Beijing	0.047753	0.018	1.01	0.0283	4416.6	811.162	0.456152	0.71	0.894316	0.005559	-0.013636	103503
1	2014	Beijing	0.046641	0.0242	1.06	0.0298	4529.89	816.676	0.415449	0.74	0.892165	0.050309	0.305551	109765
1	2015	Beijing	0.047833	0.0262	1.11	0.0312	4874.65	805.376	0.400016	0.76	0.8908	0.085106	0.417423	119422
1	2016	Beijing	0.050115	0.0236	1.18	0.033	5117.22	887.908	0.387315	0.78	0.888109	0.148569	0.342352	129739
1	2017	Beijing	0.050329	0.0203	1.16	0.034	5722.64	1091.52	0.419395	0.81	0.885853	0.136646	0.138776	142715
1	2018	Beijing	0.050917	0.0422	1.23	0.0376	5983.63	2646.4	0.430927	0.92	0.807145	0.193792	0.078256	160335
1	2019	Beijing	0.052862	0.0237	1.18	0.0411	7287.6	2345.93	0.445222	0.95	0.807846	0.173518	-0.339515	172373
1	2020	Beijing	0.044486	0.0368	1.2	0.0387	6700.69	1991.14	0.411556	0.98	0.81387	0.154641	0.284161	175856
1	2021	Beijing	0.05782	0.0348	1.22	0.0403	9143.94	2665.77	0.437252	0.86	0.787535	0.187544	0.059788	202607
1	2022	Beijing	0.056245	0.0337	1.48	0.0414	7782.3	2448.47	0.346191	0.87	0.787266	0.337897	0.134168	206826
1	2023	Beijing	0.059274	0.0323	1.65	0.0436	7567.5	2772.34	0.316877	0.87	0.788379	0.415196	0.03091	216722
2	2013	Tianjin	0.0476	0.018	1.05	0.0184	3182.58	395.812	0.320701	0.71	0.492361	0.013465	0.242841	72276
2	2014	Tianjin	0.055177	0.0203	1.14	0.0221	3632.96	454.292	0.320299	0.72	0.497851	0.09525	0.290361	75725
2	2015	Tianjin	0.056269	0.0236	1.19	0.0255	3906.72	552.689	0.309966	0.73	0.495209	0.133107	0.312472	75936
2	2016	Tianjin	0.056989	0.024	1.22	0.0271	4215.42	553.626	0.308606	0.74	0.502156	0.142942	0.379211	79716
2	2017	Tianjin	0.05795	0.0251	1.3	0.0287	4333.72	637.889	0.317106	0.77	0.509049	0.208917	0.368543	87404
2	2018	Tianjin	0.053167	0.0257	1.15	0.0274	4831.16	784.774	0.360555	0.81	0.515179	0.097914	0.288339	96034
2	2019	Tianjin	0.051822	0.0237	1.12	0.0278	5103.8	882.685	0.361074	0.82	0.523307	0.088092	0.19209	101858
2	2020	Tianjin	0.04573	0.0177	1.09	0.026	4765.56	837.281	0.375888	0.84	0.531226	0.091312	0.00822	102675
2	2021	Tianjin	0.049088	0.0193	1.14	0.0273	5082.4	1140.79	0.359344	0.86	0.542638	0.161839	-0.149132	116618
2	2022	Tianjin	0.050985	0.0196	1.18	0.0289	5218.62	1318.42	0.365453	0.86	0.546243	0.209744	-0.26852	121261
2	2023	Tianjin	0.052811	0.0203	1.29	0.0313	5268.93	1362.75	0.364812	0.87	0.556945	0.277071	-0.214553	126232
3	2013	Hebei	0.063114	0.0153	1.26	0.0109	2120.99	224.003	0.143465	0.23	0.55318	0.190239	0.34277	33896
3	2014	Hebei	0.063567	0.0151	1.28	0.0116	2252.82	263.358	0.141337	0.23	0.556406	0.214439	0.278257	35102
3	2015	Hebei	0.062521	0.0177	1.29	0.0126	2476.71	350.388	0.14063	0.23	0.575224	0.222045	0.244271	36466
3	2016	Hebei	0.065252	0.0203	1.15	0.0235	2797.42	553.194	0.290207	0.9	0.145936	0.225235	0.034734	39239
3	2017	Hebei	0.062318	0.0201	1.22	0.0241	3094.64	527.692	0.280619	0.93	0.14338	0.212216	0.1403	42026
3	2018	Hebei	0.058886	0.0217	1.13	0.0255	3243.39	688.937	0.274825	0.93	0.148996	0.198468	0.03864	44418
3	2019	Hebei	0.064104	0.0227	1.18	0.0275	3613.34	757.359	0.28356	0.93	0.155556	0.227386	0.067663	47904
3	2020	Hebei	0.058295	0.0225	1.15	0.0271	3616.24	789.689	0.283116	0.93	0.163645	0.197733	0.058097	49388
3	2021	Hebei	0.060791	0.0223	1.21	0.0274	3812.59	798.249	0.2815	0.95	0.170921	0.240035	0.10189	55265
3	2022	Hebei	0.059294	0.0231	1.23	0.0282	3922.45	875.799	0.275043	0.95	0.176388	0.271003	0.080025	58109
3	2023	Hebei	0.058393	0.0226	1.13	0.0278	4345.18	998.807	0.287508	0.94	0.186012	0.21521	-0.01344	61649
4	2013	Shanxi	0.053629	0.0143	1.26	0.0144	1983.32	229.506	0.188746	0.31	0.595139	0.203088	0.277907	34368
4	2014	Shanxi	0.051999	0.0146	1.14	0.0149	2227.46	305.341	0.200334	0.31	0.596894	0.125221	0.129087	34847
4	2015	Shanxi	0.052958	0.0177	1.17	0.0166	2367.88	369.655	0.18545	0.32	0.584037	0.136877	0.190248	34159
4	2016	Shanxi	0.052736	0.0192	1.11	0.0174	2575.93	440.356	0.195092	0.32	0.588833	0.090476	0.160172	34580
4	2017	Shanxi	0.053589	0.0212	1.15	0.0253	2808.68	534.377	0.296817	0.92	0.206544	0.127362	0.1366	41791
4	2018	Shanxi	0.054461	0.0227	1.09	0.0265	3085.27	704.471	0.322535	0.93	0.210169	0.140577	0.000578	46073
4	2019	Shanxi	0.055155	0.0238	1.05	0.0273	3338.69	838.946	0.34784	0.93	0.214915	0.129664	-0.059194	49467
4	2020	Shanxi	0.051999	0.0249	1.14	0.0274	3260.39	809.075	0.296075	0.93	0.220764	0.161059	0.067701	52105
4	2021	Shanxi	0.053521	0.0259	1.23	0.0245	3340.7	858.911	0.293264	0.93	0.225231	0.242618	0.113028	66249
4	2022	Shanxi	0.053031	0.0243	1.24	0.0231	3708.08	820.124	0.28012	0.93	0.229373	0.227334	0.144879	73705
4	2023	Shanxi	0.057217	0.0252	1.2	0.0255	4365.43	911.749	0.299087	0.92	0.236622	0.197089	0.124089	74999
5	2013	Inner Mongolia	0.056371	0.013	1.17	0.013	2463	273.343	0.18411	0.4	0.471	0.138605	0.190809	47103
5	2014	Inner Mongolia	0.057915	0.0136	1.16	0.0135	2714.69	310.745	0.202485	0.41	0.471596	0.127893	0.19595	50479
5	2015	Inner Mongolia	0.056502	0.0154	1.21	0.0137	2706.08	362.848	0.178989	0.41	0.473564	0.161744	0.227928	53437
5	2016	Inner Mongolia	0.060278	0.0146	1.21	0.0148	3027.54	415.141	0.187431	0.42	0.47931	0.177527	0.138778	56928
5	2017	Inner Mongolia	0.060246	0.019	1.16	0.0208	3283.42	633.011	0.265285	0.89	0.229054	0.182654	0.066925	61655
5	2018	Inner Mongolia	0.057787	0.0197	1.13	0.021	3481.56	757.709	0.278575	0.89	0.23346	0.184013	-0.004782	66953
5	2019	Inner Mongolia	0.057427	0.0204	1.17	0.0219	3726.24	777.651	0.278677	0.9	0.243619	0.194585	0.066208	72274
5	2020	Inner Mongolia	0.054468	0.0207	1.28	0.0225	3562.64	693.171	0.244803	0.91	0.253217	0.233286	0.19162	73156
5	2021	Inner Mongolia	0.054823	0.0211	1.26	0.02	3705.29	819.196	0.257467	0.91	0.257595	0.252572	0.126259	89880
5	2022	Inner Mongolia	0.057279	0.0234	1.38	0.0215	4056.26	829.2	0.248748	0.9	0.270427	0.298787	0.235597	99128
5	2023	Inner Mongolia	0.054133	0.0228	1.07	0.0212	5242.63	1130.06	0.301103	0.9	0.281002	0.110323	-0.01815	104317
6	2013	Liaoning	0.044201	0.0114	1.12	0.0178	1824.31	223.323	0.265331	0.53	0.696353	0.092992	0.263598	44701
6	2014	Liaoning	0.044204	0.0123	1.08	0.0185	2000.54	254.921	0.262222	0.55	0.690851	0.060867	0.286176	46730
6	2015	Liaoning	0.044393	0.0135	1.05	0.0201	2238.29	330.236	0.279207	0.55	0.689175	0.036536	0.21224	47511
6	2016	Liaoning	0.044206	0.0146	1.07	0.0211	2344.29	369.845	0.276744	0.55	0.688384	0.053278	0.229106	48083
6	2017	Liaoning	0.047367	0.0165	1.07	0.0225	2730.32	480.664	0.288966	0.53	0.691943	0.057406	0.165698	51176
6	2018	Liaoning	0.046667	0.0186	1.07	0.0273	2933.86	641.975	0.355207	0.92	0.395056	0.066185	0.075445	56058
6	2019	Liaoning	0.048505	0.02	1.09	0.0287	3257.6	731.817	0.373937	0.91	0.398516	0.078632	0.082015	59911
6	2020	Liaoning	0.043101	0.0232	1.21	0.0293	2987.72	668.434	0.328333	0.91	0.410705	0.127764	0.28687	60570
6	2021	Liaoning	0.045028	0.0209	1.16	0.0285	3177.13	892.419	0.358314	0.9	0.41252	0.180135	0.009603	67117
6	2022	Liaoning	0.044713	0.0222	1.12	0.0291	3616.43	926.215	0.375645	0.89	0.421731	0.126295	0.049895	70590
6	2023	Liaoning	0.046665	0.0212	1.03	0.0297	4177.01	1101.88	0.416621	0.89	0.428971	0.080344	-0.134578	74925
7	2013	Ji Lin	0.041688	0.0144	1.21	0.0133	1559.62	197.87	0.138031	0.52	0.417017	0.126826	0.354725	35813
7	2014	Ji Lin	0.044192	0.0124	1.23	0.014	1664.57	237	0.148702	0.52	0.417101	0.190233	0.177611	37955
7	2015	Ji Lin	0.045623	0.0132	1.14	0.0159	2033.42	306.482	0.170178	0.53	0.417137	0.135532	0.069487	38679
7	2016	Ji Lin	0.050651	0.0142	1.29	0.0183	2137.44	343.926	0.157593	0.54	0.417119	0.247763	0.089783	40940
7	2017	Ji Lin	0.045684	0.0149	1.12	0.0176	2489.58	386.699	0.173221	0.55	0.417119	0.113188	0.082147	43522
7	2018	Ji Lin	0.044454	0.0211	1.16	0.0266	2578.93	562.388	0.238609	1.05	0.220918	0.153503	0.116228	45658
7	2019	Ji Lin	0.052879	0.0225	1.1	0.0295	3156.39	761.565	0.272968	1.04	0.206389	0.191322	-0.047952	48456
7	2020	Ji Lin	0.046767	0.0248	1.29	0.0283	2948.7	608.552	0.233128	1.03	0.2152	0.191599	0.264659	51576
7	2021	Ji Lin	0.050683	0.0226	1.2	0.0274	3272.42	747.062	0.263498	0.96	0.234685	0.222359	0.072889	56268
7	2022	Ji Lin	0.047098	0.0246	1.12	0.0285	3436.62	853.073	0.269741	0.96	0.240962	0.163425	0.021009	55564
7	2023	Ji Lin	0.051076	0.028	1.09	0.0319	4373.18	980.488	0.310532	0.96	0.247085	0.09812	0.066754	59495
8	2013	Heilongjiang	0.052915	0.0166	1.11	0.0176	1957.85	289.402	0.196747	0.43	0.549291	0.093	0.163039	32522
8	2014	Heilongjiang	0.054678	0.0192	1.11	0.0195	2206.15	340.444	0.218769	0.44	0.55087	0.083749	0.215583	33976
8	2015	Heilongjiang	0.0538	0.0211	1.09	0.0222	2438.24	424.467	0.233553	0.45	0.547843	0.072838	0.169002	33693
8	2016	Heilongjiang	0.055998	0.0295	1.09	0.0255	2703.01	685.353	0.241166	0.46	0.549722	0.079432	0.096356	35128
8	2017	Heilongjiang	0.060345	0.0263	1.12	0.0343	3078.15	623.43	0.288671	0.85	0.29171	0.090217	0.137588	36898
8	2018	Heilongjiang	0.059243	0.0255	1.17	0.0349	3137.28	616.104	0.280828	0.87	0.294368	0.12873	0.17292	39268
8	2019	Heilongjiang	0.057122	0.0276	1.11	0.0365	3458.38	790.539	0.302742	0.87	0.30792	0.115062	0.073569	42426
8	2020	Heilongjiang	0.056623	0.0289	1.32	0.039	3241.42	669.672	0.23341	0.89	0.310011	0.232165	0.255948	43573
8	2021	Heilongjiang	0.053414	0.0263	1.15	0.0361	3480.66	875.024	0.273011	0.9	0.313672	0.189186	0.011889	48579
8	2022	Heilongjiang	0.049446	0.0307	1.17	0.0361	3716.65	918.168	0.275455	0.89	0.321627	0.148125	0.145286	52568
8	2023	Heilongjiang	0.047366	0.0296	0.98	0.0368	4489.75	1184.27	0.325853	0.9	0.323878	0.010052	-0.095513	53468
9	2013	Shanghai	0.047389	0.0211	1.51	0.0262	2827.13	809.598	0.332262	0.67	0.844653	0.34375	0.144462	98244
9	2014	Shanghai	0.04554	0.0196	1.41	0.0259	3181.23	941.882	0.353966	0.68	0.84647	0.303192	0.017105	105654
9	2015	Shanghai	0.046423	0.0166	1.43	0.0272	3469.69	975.167	0.343921	0.7	0.841322	0.315401	-0.107678	112981
9	2016	Shanghai	0.048241	0.0276	1.48	0.0292	3772.47	1642.26	0.331628	0.73	0.812863	0.347977	-0.031954	125742
9	2017	Shanghai	0.069072	0.0297	1.93	0.0408	4439.4	1905.65	0.349483	0.75	0.812643	0.504815	-0.026466	139381
9	2018	Shanghai	0.052336	0.0344	1.34	0.0318	5314.2	2472.15	0.388537	0.75	0.816301	0.276777	-0.056391	152880
9	2019	Shanghai	0.059001	0.0344	1.49	0.0359	5793.35	2268.45	0.383436	0.76	0.814832	0.342661	0.104834	162394
9	2020	Shanghai	0.044833	0.0349	1.27	0.0317	6047.75	2299.67	0.395476	0.78	0.816797	0.21519	0.137791	167454
9	2021	Shanghai	0.055909	0.0328	1.61	0.0389	6433.85	2608.72	0.340669	0.79	0.815466	0.400153	0.03458	189107
9	2022	Shanghai	0.049839	0.0328	1.54	0.0375	6709.45	2589.75	0.295647	0.8	0.816094	0.366405	0.060798	195788
9	2023	Shanghai	0.059453	0.0305	1.69	0.0451	7735.97	3107.67	0.293353	0.81	0.80994	0.432625	-0.13764	207193
10	2013	Jiangsu	0.046928	0.0178	1.23	0.0112	2177.71	477.381	0.248691	0.42	0.663642	0.188392	0.148745	74185
10	2014	Jiangsu	0.048519	0.015	1.18	0.0117	2479	462.792	0.24651	0.46	0.621935	0.160577	0.103378	80408
10	2015	Jiangsu	0.048629	0.0159	1.17	0.0122	2740.75	541.332	0.25267	0.48	0.605087	0.148584	0.085522	86618
10	2016	Jiangsu	0.048696	0.0204	1.17	0.0127	2946.77	734.063	0.251089	0.48	0.625063	0.154525	0.104394	93748
10	2017	Jiangsu	0.048071	0.0178	1.19	0.0158	3114.13	676.264	0.311378	0.9	0.341392	0.17229	0.130159	102961
10	2018	Jiangsu	0.048962	0.0186	1.21	0.0169	3309.89	780.888	0.321959	0.91	0.356476	0.201767	0.108616	110802
10	2019	Jiangsu	0.046868	0.0186	1.16	0.018	3696.04	948.29	0.348939	0.93	0.376363	0.183021	0.001017	118045
10	2020	Jiangsu	0.04037	0.0194	1.13	0.0172	3565.59	983.925	0.322308	0.94	0.38936	0.147639	0.04403	123411
10	2021	Jiangsu	0.043205	0.0202	1.17	0.0182	4051.44	1118.66	0.320804	0.95	0.40254	0.185521	0.040328	141153
10	2022	Jiangsu	0.042682	0.0195	1.21	0.0186	4019.58	1163.11	0.292014	0.95	0.417329	0.226325	0.009432	146374
10	2023	Jiangsu	0.043091	0.0198	1.03	0.0188	5145.45	1296.77	0.32697	0.95	0.427453	0.04551	-0.037471	153658
11	2013	Zhejiang	0.048513	0.0159	1.24	0.0165	2083.16	580.423	0.296878	0.71	0.434617	0.240947	0.01475	66306
11	2014	Zhejiang	0.051642	0.0172	1.24	0.0199	2340.19	699.015	0.329122	0.82	0.391947	0.264021	-0.005106	69803
11	2015	Zhejiang	0.051715	0.0197	1.26	0.0213	2526.51	815.796	0.331464	0.83	0.401422	0.26719	0.05141	74479
11	2016	Zhejiang	0.051035	0.0197	1.24	0.0215	2801.93	898.297	0.323524	0.82	0.404041	0.251261	0.034325	79781
11	2017	Zhejiang	0.052346	0.0211	1.25	0.0232	3132.01	1041.14	0.350131	0.85	0.403191	0.259036	0.037559	86808
11	2018	Zhejiang	0.049966	0.0234	1.22	0.0238	3454.31	1200.93	0.37145	0.86	0.424125	0.222203	0.077439	95333
11	2019	Zhejiang	0.047741	0.0258	1.19	0.0251	3917.11	1383.88	0.398346	0.86	0.44431	0.176652	0.107599	102201
11	2020	Zhejiang	0.043572	0.0255	1.26	0.0253	3638.13	1358.9	0.351972	0.86	0.464231	0.231462	0.151423	104593
11	2021	Zhejiang	0.046305	0.0242	1.25	0.0265	4293.26	1568.75	0.3805	0.86	0.483862	0.241944	0.052258	118028
11	2022	Zhejiang	0.045061	0.0257	1.3	0.0267	4196.07	1713.25	0.326675	0.85	0.512049	0.277161	0.064237	123153
11	2023	Zhejiang	0.044462	0.0254	1.16	0.0263	4854.3	1939.71	0.330697	0.85	0.52552	0.179389	-0.017914	129687
12	2013	Anhui	0.045778	0.0163	1.26	0.0092	1753.96	282.304	0.124649	0.28	0.431118	0.198544	0.238426	34913
12	2014	Anhui	0.04609	0.0148	1.18	0.0092	1994.38	302.783	0.13494	0.29	0.421259	0.149775	0.173572	38182
12	2015	Anhui	0.046013	0.0172	1.16	0.0099	2210.83	380.286	0.140921	0.29	0.439284	0.128597	0.178647	40211
12	2016	Anhui	0.047263	0.0193	1.24	0.0099	2267.34	441.5	0.130454	0.27	0.482269	0.188301	0.216817	44505
12	2017	Anhui	0.049238	0.0195	1.26	0.0113	2508.42	511.584	0.148673	0.35	0.383853	0.218037	0.171949	49862
12	2018	Anhui	0.048691	0.0197	1.18	0.0193	2681.85	635.274	0.281641	1	0.139981	0.259478	0.060479	56667
12	2019	Anhui	0.050002	0.0199	1.11	0.021	2997.32	759.853	0.317035	1.1	0.131932	0.241573	-0.016509	61776
12	2020	Anhui	0.040007	0.021	1.09	0.0208	3011.51	780.084	0.30157	1.1	0.141932	0.123214	0.057775	63341
12	2021	Anhui	0.044037	0.0201	1.11	0.021	3245.69	866.651	0.325031	1.09	0.151728	0.214754	-0.001633	70556
12	2022	Anhui	0.04423	0.0206	1.22	0.0213	2963.51	878.622	0.281975	1.06	0.163416	0.320803	0.053393	74387
12	2023	Anhui	0.047973	0.0215	1.18	0.0225	3543.5	1012.08	0.297263	1.04	0.173019	0.287626	0.008142	78752
13	2013	Fujian	0.055696	0.0098	1.4	0.009	1891.49	252.726	0.176759	0.33	0.547593	0.300324	0.088848	59155
13	2014	Fujian	0.054685	0.0115	1.35	0.0093	2136.58	293.317	0.178849	0.33	0.570224	0.268695	0.172033	64698
13	2015	Fujian	0.055644	0.0125	1.3	0.0097	2420.56	387.645	0.181162	0.33	0.583615	0.245139	0.066531	68880
13	2016	Fujian	0.052723	0.0394	1.21	0.0109	2608.39	1322.86	0.218805	0.32	0.610294	0.201686	0.06748	75498
13	2017	Fujian	0.052622	0.0163	1.25	0.0139	2686.65	550.366	0.271709	0.93	0.217402	0.24272	0.136379	85218
13	2018	Fujian	0.051257	0.0171	1.18	0.0137	2923.72	696.865	0.292962	0.93	0.224223	0.232461	0.034224	95984
13	2019	Fujian	0.054237	0.0174	1.13	0.0143	3536.23	821.254	0.317537	0.92	0.222117	0.203075	-0.033553	103092
13	2020	Fujian	0.047972	0.0178	1.13	0.0143	3522.6	814.099	0.287722	0.92	0.232548	0.16697	0.029001	105283
13	2021	Fujian	0.048946	0.0178	1.16	0.0144	3835.16	887.583	0.297898	0.92	0.240955	0.201043	0.02493	118837
13	2022	Fujian	0.049537	0.0186	1.21	0.0152	3941.41	931.067	0.288392	0.92	0.251637	0.233492	0.070714	124417
13	2023	Fujian	0.054315	0.0181	1.17	0.0158	4563.63	1031.63	0.302825	0.92	0.255302	0.22575	-0.012917	130932
14	2013	Jiangxi	0.039034	0.0154	1.31	0.0087	1340.54	209.925	0.129295	0.33	0.385954	0.191422	0.383915	32339
14	2014	Jiangxi	0.041783	0.0146	1.25	0.0091	1618.83	241.204	0.136253	0.33	0.387632	0.161721	0.320982	35414
14	2015	Jiangxi	0.04251	0.0164	1.32	0.0098	1721.14	280.165	0.129949	0.34	0.382253	0.205058	0.354952	37995
14	2016	Jiangxi	0.044918	0.0175	1.3	0.0112	2035.71	341.168	0.148454	0.4	0.327393	0.19267	0.320331	41780
14	2017	Jiangxi	0.051861	0.0226	1.39	0.0232	2354.26	499.75	0.271936	1.06	0.117315	0.261003	0.292476	45515
14	2018	Jiangxi	0.054455	0.0212	1.21	0.0225	2699.29	645.787	0.29013	1.06	0.119583	0.277137	0.098581	51013
14	2019	Jiangxi	0.055547	0.0229	1.13	0.0238	3297.64	788.682	0.31329	1.06	0.121069	0.19475	0.057638	54766
14	2020	Jiangxi	0.053015	0.0233	1.12	0.0242	3380.27	845.059	0.309546	1.06	0.125314	0.184456	0.059155	57167
14	2021	Jiangxi	0.052613	0.0237	1.09	0.0225	3698.2	959.025	0.331495	1.04	0.13011	0.160864	0.029946	66043
14	2022	Jiangxi	0.052216	0.023	1.18	0.0221	3635.23	893.317	0.294442	1.03	0.139	0.208618	0.109288	69802
14	2023	Jiangxi	0.054012	0.0224	1.04	0.022	4341.22	1058.44	0.319001	1	0.14187	0.133829	-0.03499	72271
15	2013	Shandong	0.05212	0.0115	1.21	0.0104	2024.15	252.798	0.183787	0.37	0.496094	0.173658	0.184962	49407
15	2014	Shandong	0.052036	0.0432	1.14	0.0149	2313.76	1159.81	0.272603	0.41	0.466449	0.142019	0.081981	52729
15	2015	Shandong	0.051642	0.0164	1.15	0.0168	2662.87	427.104	0.288416	0.94	0.206198	0.099626	0.174606	57090
15	2016	Shandong	0.053723	0.0172	1.13	0.0181	2903.68	535.814	0.285108	0.92	0.213303	0.13575	0.083902	60187
15	2017	Shandong	0.053964	0.017	1.09	0.0187	3137.39	635.254	0.306434	0.93	0.216562	0.146038	-0.016268	63939
15	2018	Shandong	0.057276	0.0226	1.22	0.0226	3475.55	724.391	0.302759	0.94	0.21957	0.175451	0.189214	67493
15	2019	Shandong	0.058846	0.0196	1.16	0.023	3988.24	756.08	0.332765	0.95	0.227157	0.167869	0.088791	71371
15	2020	Shandong	0.0461	0.02	1.09	0.0213	3737.66	798.326	0.302087	0.95	0.23957	0.076035	0.087618	73362
15	2021	Shandong	0.053011	0.0203	1.05	0.0226	4590.43	972.466	0.340039	0.96	0.250257	0.086259	-0.016666	83440
15	2022	Shandong	0.054552	0.0202	1.16	0.0235	4457.71	976.026	0.31193	0.95	0.259345	0.200807	0.017094	88053
15	2023	Shandong	0.050518	0.0202	1.06	0.0227	4848.79	1061.75	0.322433	0.95	0.269124	0.104077	-0.021571	92878
16	2013	Henan	0.048475	0.014	1.28	0.0078	1470.9	224.145	0.11482	0.24	0.496343	0.207762	0.264956	33103
16	2014	Henan	0.047222	0.0153	1.18	0.008	1725.87	274.66	0.125539	0.24	0.505299	0.133498	0.240953	36020
16	2015	Henan	0.049161	0.0168	1.18	0.0086	1894.31	359.226	0.118908	0.24	0.512047	0.151308	0.163541	38042
16	2016	Henan	0.048737	0.0187	1.24	0.0088	1952.31	400.243	0.11525	0.24	0.519888	0.190819	0.212487	41242
16	2017	Henan	0.052931	0.0197	1.19	0.0201	2159.38	532.165	0.274369	1.06	0.117975	0.264866	0.084008	45480
16	2018	Henan	0.051829	0.0199	1.05	0.0198	2787.24	655.599	0.307673	1.06	0.121228	0.148745	-0.031559	51057
16	2019	Henan	0.056525	0.0213	1.05	0.0213	3187.54	757.906	0.302383	1.04	0.124551	0.161692	-0.041602	54378
16	2020	Henan	0.055451	0.0225	1.11	0.0226	3192.33	754.387	0.281459	1.04	0.129137	0.180364	0.033972	54592
16	2021	Henan	0.060735	0.0235	1.1	0.0242	3649.94	869.776	0.312243	1.05	0.130745	0.197351	0.00324	58320
16	2022	Henan	0.058242	0.0246	1.13	0.0248	3566.84	914.167	0.290102	1.02	0.138272	0.211081	0.036019	59537
16	2023	Henan	0.058023	0.0257	1.09	0.0261	4274.38	990.572	0.301146	1.01	0.144367	0.124639	0.042689	61592
17	2013	Hubei	0.048165	0.0158	1.11	0.009	1991.95	250.83	0.170443	0.34	0.470672	0.057916	0.30061	44653
17	2014	Hubei	0.047198	0.0158	1.05	0.009	2322.14	296.187	0.177468	0.34	0.474238	0.012793	0.244356	49606
17	2015	Hubei	0.051498	0.0183	1.16	0.0103	2489.74	356.107	0.165406	0.34	0.481416	0.110745	0.282132	52566
17	2016	Hubei	0.052014	0.0187	1.18	0.0105	2701.64	414.496	0.156874	0.34	0.484913	0.131881	0.244918	57550
17	2017	Hubei	0.055383	0.0222	1.21	0.0185	3125.94	565.103	0.266107	0.95	0.181228	0.143677	0.200812	63829
17	2018	Hubei	0.055173	0.0208	1.13	0.0178	3463.58	668.788	0.285796	0.94	0.188679	0.149103	0.067221	71780
17	2019	Hubei	0.059181	0.0216	1.12	0.0192	3909.99	797.818	0.303771	0.94	0.196527	0.166883	0.019264	76928
17	2020	Hubei	0.059953	0.0223	1.21	0.0219	3811.45	780.114	0.226145	0.97	0.203636	0.25253	0.047537	73711
17	2021	Hubei	0.051547	0.0227	1.16	0.02	3921.1	887.5	0.282397	0.96	0.212841	0.215741	0.027877	86554
17	2022	Hubei	0.054492	0.0228	1.22	0.0207	4136.74	904.523	0.267991	0.96	0.221777	0.251251	0.067403	91563
17	2023	Hubei	0.052071	0.0233	1.13	0.0212	4725.04	1033.5	0.288099	0.95	0.241275	0.169229	0.014381	97234
18	2013	Hunan	0.049621	0.0127	1.14	0.009	1872.19	262.568	0.144998	0.35	0.345091	0.116932	0.149473	36264
18	2014	Hunan	0.052377	0.0148	1.17	0.0098	2084.27	345.101	0.150554	0.35	0.351154	0.155436	0.125182	39829
18	2015	Hunan	0.053818	0.0157	1.21	0.0109	2283.91	389.931	0.158897	0.4	0.307554	0.189464	0.140312	43568
18	2016	Hunan	0.057077	0.0162	1.24	0.0118	2576.58	454.382	0.153962	0.4	0.313518	0.224914	0.105302	47168
18	2017	Hunan	0.056788	0.0177	1.21	0.0198	2805.96	526.234	0.261309	1.04	0.125552	0.224191	0.123921	51482
18	2018	Hunan	0.057687	0.0187	1.18	0.0211	3049.54	642.877	0.263982	1.03	0.131398	0.247189	0.065141	55215
18	2019	Hunan	0.058765	0.019	1.12	0.0211	3498.34	739.565	0.271829	1.01	0.138563	0.19895	0.021384	60159
18	2020	Hunan	0.053146	0.02	1.12	0.0215	3433.82	801.495	0.277976	1.01	0.147033	0.183398	0.038626	62768
18	2021	Hunan	0.051742	0.0196	1.19	0.0209	3393.72	800.726	0.264209	1.02	0.151911	0.232322	0.088512	68971
18	2022	Hunan	0.05577	0.0208	1.23	0.0224	3785.7	868.953	0.258599	0.99	0.161363	0.257424	0.114718	72521
18	2023	Hunan	0.058162	0.0208	1.18	0.0224	4320.88	954.892	0.258765	0.97	0.164687	0.234235	0.066955	76932
19	2013	Guangdong	0.036669	0.0136	1.33	0.0142	1469.98	306.045	0.272024	0.81	0.378331	0.248136	0.238524	57153
19	2014	Guangdong	0.035696	0.0142	1.29	0.0152	1592	381.289	0.287883	0.85	0.371994	0.250192	0.162582	61157
19	2015	Guangdong	0.035192	0.0155	1.29	0.0159	1760.15	432.951	0.282121	0.87	0.3662	0.239734	0.194156	65456
19	2016	Guangdong	0.035373	0.0168	1.3	0.0165	1880.91	540.693	0.25278	0.85	0.375766	0.264801	0.143629	70799
19	2017	Guangdong	0.036732	0.0157	1.26	0.0168	2188.48	590.028	0.269519	0.85	0.382302	0.247563	0.084062	77346
19	2018	Guangdong	0.036399	0.0158	1.25	0.0177	2391.97	687.452	0.277126	0.86	0.392877	0.2586	0.021624	83201
19	2019	Guangdong	0.038284	0.0169	1.23	0.0197	2928.29	753.833	0.287992	0.86	0.405777	0.226526	0.073095	88954
19	2020	Guangdong	0.0333	0.0173	1.18	0.0194	3014.27	764.098	0.264381	0.87	0.416517	0.162226	0.122431	90558
19	2021	Guangdong	0.033641	0.0191	1.17	0.0202	3306.42	961.471	0.272729	0.89	0.422032	0.168018	0.082418	100820
19	2022	Guangdong	0.03639	0.0195	1.26	0.0219	3448.17	1018.27	0.260538	0.88	0.435391	0.241447	0.084532	104611
19	2023	Guangdong	0.038677	0.02	1.32	0.0232	3539.06	1141.23	0.249436	0.87	0.439113	0.303722	0.03766	108745
20	2013	Guangxi	0.056332	0.0132	1.17	0.0099	2088.7	175.032	0.126672	0.22	0.45257	0.104193	0.417139	26908
20	2014	Guangxi	0.058811	0.0131	1.18	0.0107	2333.41	208.984	0.137469	0.22	0.452169	0.126533	0.354852	29169
20	2015	Guangxi	0.055215	0.0155	1.2	0.0114	2516.94	263.145	0.141025	0.22	0.469098	0.139629	0.355908	31375
20	2016	Guangxi	0.056643	0.0178	1.32	0.0123	2593.38	286.834	0.12437	0.23	0.484039	0.20895	0.429898	33962
20	2017	Guangxi	0.054703	0.0128	1.42	0.0207	2648.29	253.822	0.189958	1.05	0.10761	0.241445	0.350306	37017
20	2018	Guangxi	0.056396	0.0234	1.38	0.0291	2920.73	547.713	0.260677	1.04	0.114568	0.2665	0.279384	40495
20	2019	Guangxi	0.05826	0.0227	1.14	0.0299	3571.09	741.666	0.336723	1.05	0.119162	0.198528	0.059651	42988
20	2020	Guangxi	0.051981	0.0244	1.12	0.0306	3559.74	819.661	0.323673	1.04	0.125776	0.172439	0.062253	44497
20	2021	Guangxi	0.051002	0.0234	1.08	0.0289	3608.05	924.947	0.348847	1.04	0.136171	0.197653	-0.024013	50341
20	2022	Guangxi	0.054413	0.0236	1.12	0.0297	3971.04	923.084	0.337585	1.03	0.14041	0.207315	0.015845	52399
20	2023	Guangxi	0.054434	0.026	1.09	0.0314	4650.02	1019.14	0.358051	1.03	0.143823	0.111865	0.052267	54599
21	2013	Hainan	0.04005	0.0167	1.21	0.0146	1524.38	271.227	0.208499	0.44	0.541205	0.153641	0.27744	34993
21	2014	Hainan	0.045537	0.0169	1.23	0.0146	1836.04	350.635	0.190508	0.41	0.495605	0.191703	0.152365	38159
21	2015	Hainan	0.043228	0.0184	1.23	0.0154	2027.78	399.524	0.180999	0.41	0.503592	0.185607	0.17709	40220
21	2016	Hainan	0.046324	0.0197	1.31	0.0164	2133.21	482.095	0.170978	0.4	0.519112	0.253206	0.141578	43648
21	2017	Hainan	0.049146	0.0209	1.38	0.0183	2360.4	525.25	0.163737	0.43	0.499642	0.290856	0.183962	47205
21	2018	Hainan	0.046051	0.0196	1.42	0.0248	2305.12	515.36	0.217568	0.93	0.246559	0.340372	0.212051	51220
21	2019	Hainan	0.050497	0.0223	1.3	0.0281	2840.54	737.88	0.258738	0.93	0.256463	0.3159	0.079304	55054
21	2020	Hainan	0.044034	0.0225	1.17	0.027	3096.03	773.3	0.24598	0.92	0.267773	0.188191	0.074044	56211
21	2021	Hainan	0.05159	0.0264	1.39	0.0303	3498.37	800.128	0.254451	0.92	0.261824	0.304296	0.246398	64063
21	2022	Hainan	0.052488	0.0245	1.39	0.0295	3491.76	883.413	0.250335	0.9	0.272016	0.36523	0.102353	67541
21	2023	Hainan	0.052123	0.0246	1.33	0.0303	3605.16	1136.89	0.279962	0.9	0.285196	0.3963	-0.083548	73335
22	2013	Chongqing	0.053228	0.0152	1.15	0.018	2428.9	285.513	0.282086	1.07	0.16678	0.087478	0.187761	44356
22	2014	Chongqing	0.053608	0.0157	1.12	0.0186	2706.14	346.567	0.302774	1.07	0.176799	0.091879	0.124272	49262
22	2015	Chongqing	0.057283	0.0176	1.1	0.0204	3150.46	435.186	0.30187	1.06	0.180173	0.091587	0.093974	53348
22	2016	Chongqing	0.055992	0.0186	1.09	0.0201	3357.51	509.95	0.317901	1.05	0.185561	0.085148	0.072396	59130
22	2017	Chongqing	0.055134	0.0191	1.05	0.0203	3765.49	579.373	0.33248	1.03	0.197106	0.036555	0.057609	64793
22	2018	Chongqing	0.053919	0.0253	1.16	0.0236	3995.75	669.529	0.323247	1.03	0.20773	0.061091	0.240639	69341
22	2019	Chongqing	0.051342	0.0208	1.13	0.022	3809.33	732.51	0.325973	1.03	0.220226	0.142842	0.073814	74601
22	2020	Chongqing	0.045489	0.0213	1.15	0.0215	3569.46	783.94	0.301197	1.02	0.234794	0.163596	0.078079	78656
22	2021	Chongqing	0.049626	0.019	1.2	0.0216	3652.99	867.821	0.298236	1.02	0.244014	0.275991	-0.049322	87502
22	2022	Chongqing	0.053289	0.0226	1.2	0.0246	4245.64	1018.75	0.313171	1	0.252136	0.255452	0.009985	89562
22	2023	Chongqing	0.052355	0.0226	1.16	0.024	4696.2	1070.73	0.306411	0.98	0.258719	0.210755	0.000201	95610
23	2013	Sichuan	0.052551	0.0303	1.17	0.015	2117.18	602.963	0.205355	0.31	0.515688	0.160047	0.104409	33171
23	2014	Sichuan	0.054817	0.0373	1.21	0.0169	2324.22	810.685	0.218481	0.32	0.515971	0.19324	0.102836	36137
23	2015	Sichuan	0.053528	0.0458	1.2	0.0191	2583.15	1057.8	0.22671	0.32	0.520089	0.180883	0.118264	37746
23	2016	Sichuan	0.05354	0.0209	1.25	0.0209	2683.28	499.502	0.21197	0.61	0.284884	0.216012	0.156948	41198
23	2017	Sichuan	0.061313	0.0196	1.34	0.0266	2945.05	506.066	0.249606	0.93	0.197853	0.308074	0.161463	46574
23	2018	Sichuan	0.051513	0.0232	1.3	0.0277	2919.39	630.193	0.284677	1.04	0.193086	0.270487	0.18156	52425
23	2019	Sichuan	0.050843	0.0226	1.22	0.0278	3232.87	725.794	0.289088	1.03	0.20635	0.237285	0.109908	56584
23	2020	Sichuan	0.046913	0.0225	1.22	0.0274	3117.81	778.23	0.274005	1.03	0.218339	0.249555	0.094477	59138
23	2021	Sichuan	0.051104	0.0215	1.25	0.0282	3465.16	863.014	0.293165	1.03	0.226619	0.299096	0.033004	65856
23	2022	Sichuan	0.0543	0.0226	1.29	0.0298	3743.11	921.89	0.283295	1	0.234361	0.322855	0.055026	68804
23	2023	Sichuan	0.053146	0.0233	1.22	0.0296	4291.84	1033.32	0.291011	0.97	0.245832	0.266926	0.020609	73293
24	2013	Guizhou	0.04674	0.0119	1.05	0.0104	2150.74	181.955	0.144955	0.19	0.51287	0.028492	0.256363	22385
24	2014	Guizhou	0.047179	0.0105	1.03	0.0103	2442.57	212.407	0.144668	0.19	0.516373	0.018949	0.101479	25441
24	2015	Guizhou	0.050327	0.0166	1.19	0.0125	2607.04	293.072	0.151478	0.26	0.390058	0.132308	0.283273	29484
24	2016	Guizhou	0.050828	0.017	1.22	0.013	2848.5	319.56	0.147554	0.26	0.40037	0.154453	0.296168	32505
24	2017	Guizhou	0.052233	0.0189	1.3	0.0133	2936.97	385.382	0.137256	0.26	0.409867	0.216829	0.300032	37210
24	2018	Guizhou	0.054918	0.0179	1.15	0.0253	3098.95	565.346	0.289036	1.11	0.102041	0.27948	0.002567	41670
24	2019	Guizhou	0.056941	0.0243	1.24	0.0307	3529.29	709.406	0.307214	1.09	0.110349	0.255902	0.150958	44985
24	2020	Guizhou	0.051978	0.0234	1.24	0.0292	3668.46	690.116	0.289246	1.09	0.113365	0.209027	0.181976	47517
24	2021	Guizhou	0.057708	0.0223	1.2	0.0295	3909.09	807.587	0.318196	1.09	0.11375	0.283087	0.076336	51677
24	2022	Guizhou	0.061022	0.0236	1.21	0.0316	4493.83	840.635	0.337799	1.09	0.117052	0.228143	0.134789	53398
24	2023	Guizhou	0.059307	0.0241	1.14	0.0318	4995.28	940.628	0.366232	1.08	0.120728	0.17432	0.085629	55728
25	2013	Yunnan	0.073049	0.0163	1.14	0.0128	2675.17	350.785	0.171887	0.24	0.409367	0.137242	0.041309	28100
25	2014	Yunnan	0.075386	0.0173	1.13	0.0132	3018.71	419.958	0.181086	0.24	0.407254	0.131396	-0.000262	30719
25	2015	Yunnan	0.072813	0.0196	1.14	0.0139	3348.84	472.238	0.172193	0.24	0.410501	0.12502	0.088587	32973
25	2016	Yunnan	0.070526	0.0201	1.21	0.0145	3498.93	488.197	0.153024	0.25	0.411739	0.179286	0.150135	35918
25	2017	Yunnan	0.073726	0.0205	1.24	0.0267	3911.87	540.258	0.269079	0.95	0.110063	0.232197	0.151245	40266
25	2018	Yunnan	0.075388	0.0212	1.2	0.0268	4321.61	643.735	0.288608	0.96	0.112124	0.242745	0.095048	45610
25	2019	Yunnan	0.070943	0.0226	1.15	0.0273	4814.31	778.086	0.314036	0.96	0.116469	0.216239	0.051175	50764
25	2020	Yunnan	0.066763	0.0228	1.2	0.0272	4738.73	771.632	0.298993	0.97	0.119704	0.237883	0.0959	53443
25	2021	Yunnan	0.069114	0.023	1.19	0.0273	5251.47	863.581	0.310033	0.96	0.125876	0.230399	0.082414	59276
25	2022	Yunnan	0.065481	0.0231	1.15	0.0267	5422.68	910.047	0.309015	0.97	0.128076	0.196994	0.06747	62456
25	2023	Yunnan	0.062525	0.0239	1.15	0.0266	5369.88	966.075	0.302738	0.98	0.131065	0.195613	0.073978	65334
26	2013	Xizang	0.079369	0.018	1.25	0.0178	3441.34	582.839	0.161815	0.17	0.558394	0.249494	-0.586358	26593
26	2014	Xizang	0.084234	0.0332	1.28	0.0198	3906.85	742.703	0.18084	0.18	0.560272	0.242574	-0.015843	29745
26	2015	Xizang	0.060396	0.0165	1.26	0.0201	4164.4	1010.33	0.164139	0.19	0.555016	0.295322	-1.39869	32477
26	2016	Xizang	0.070192	0.0169	1.5	0.0234	4314.57	991.789	0.149658	0.19	0.562691	0.404566	-1.10862	35743
26	2017	Xizang	0.079959	0.0516	1.81	0.0286	4587.1	1176.56	0.156995	0.2	0.572246	0.472799	0.256541	40086
26	2018	Xizang	0.073808	0.0229	1.6	0.0383	4358.7	626.071	0.225449	0.97	0.1281	0.490978	0.189798	45049
26	2019	Xizang	0.090357	0.0168	1.47	0.0398	4492.41	864.594	0.250125	0.96	0.137424	0.57908	-0.376189	48961
26	2020	Xizang	0.073392	0.018	2.02	0.0339	4373.75	372.542	0.156496	0.94	0.147024	0.507507	0.4966	53825
26	2021	Xizang	0.08222	0.0176	2.14	0.0408	4663.38	522.959	0.16064	0.95	0.159249	0.595894	0.362531	58609
26	2022	Xizang	0.07607	0.018	2.06	0.0405	4904.17	587.38	0.158958	0.93	0.163722	0.583876	0.331594	61244
26	2023	Xizang	0.078686	0.0218	1.49	0.0427	7786.98	947.532	0.243088	0.94	0.171889	0.400244	0.162634	69489
27	2013	Shaanxi	0.050805	0.016	1.31	0.0101	1801.11	300.303	0.121142	0.33	0.459455	0.252796	0.161815	42435
27	2014	Shaanxi	0.053082	0.0167	1.2	0.0103	2202.59	368.666	0.134555	0.33	0.460761	0.178908	0.095326	46221
27	2015	Shaanxi	0.057717	0.0201	1.22	0.0121	2577.38	450.484	0.143189	0.32	0.465245	0.187996	0.153058	47408
27	2016	Shaanxi	0.053339	0.0193	1.19	0.0117	2666.49	474.272	0.141404	0.32	0.480449	0.161743	0.135051	50142
27	2017	Shaanxi	0.061021	0.0212	1.17	0.0132	3292.84	664.712	0.159973	0.32	0.495444	0.172113	-0.018065	55994
27	2018	Shaanxi	0.059804	0.0211	1.18	0.0212	3072.29	718.053	0.251286	0.99	0.173551	0.286317	-0.022798	62169
27	2019	Shaanxi	0.057813	0.0219	1.15	0.0221	3617.12	762.11	0.277013	1	0.179989	0.201566	0.037321	66577
27	2020	Shaanxi	0.055468	0.024	1.34	0.024	3559.3	650.554	0.231543	0.99	0.190322	0.231696	0.283923	66583
27	2021	Shaanxi	0.058183	0.0222	1.1	0.0228	4478.69	896.824	0.293525	0.98	0.201408	0.154072	0.006871	77068
27	2022	Shaanxi	0.071419	0.0232	1.48	0.0242	4238.41	791.222	0.223601	0.93	0.196331	0.399597	0.1957	83529
27	2023	Shaanxi	0.060899	0.0233	1.1	0.025	5328.98	1121.47	0.288901	0.94	0.225111	0.181962	-0.074578	85929
28	2013	Gansu	0.063037	0.0152	1.06	0.0147	2565.72	278.173	0.164581	0.25	0.477039	0.049762	0.080286	24015
28	2014	Gansu	0.058479	0.0169	1.11	0.0144	2505.56	291.308	0.149848	0.25	0.47986	0.087614	0.208562	26162
28	2015	Gansu	0.05584	0.0186	1.14	0.0155	2618.41	371.44	0.14183	0.25	0.484882	0.114295	0.160282	26883
28	2016	Gansu	0.057048	0.0187	1.18	0.0165	2799.07	381.973	0.133366	0.26	0.48873	0.147805	0.204127	28583
28	2017	Gansu	0.056277	0.0221	1.11	0.0325	2953.77	593.374	0.276421	1	0.127458	0.171804	0.031007	30316
28	2018	Gansu	0.053717	0.0223	1.06	0.0328	3241.38	681.115	0.296524	1.01	0.130208	0.146452	-0.019005	33213
28	2019	Gansu	0.058627	0.0235	1.11	0.0351	3605.76	732.188	0.307678	1.03	0.133818	0.164433	0.034739	36040
28	2020	Gansu	0.055262	0.0244	1.21	0.0368	3453.06	713.393	0.279664	1.04	0.139708	0.216294	0.135403	37218
28	2021	Gansu	0.064076	0.0251	1.26	0.038	3918.41	780.66	0.287008	1.04	0.143901	0.276302	0.140219	42508
28	2022	Gansu	0.057159	0.025	1.42	0.0348	3503.88	686.048	0.250781	1.03	0.149114	0.325409	0.269581	46381
28	2023	Gansu	0.056064	0.0257	1.11	0.0354	4771.28	961.114	0.343195	1.02	0.15801	0.141436	0.062095	49811
29	2013	Qinghai	0.077944	0.0236	1.08	0.0232	3570.35	593.854	0.230501	0.32	0.49476	0.108698	-0.236801	30405
29	2014	Qinghai	0.079454	0.0228	1.15	0.0252	3854.04	527.261	0.234316	0.33	0.490021	0.150262	-0.03688	32696
29	2015	Qinghai	0.079893	0.0249	1.17	0.0257	4070.84	638.625	0.209795	0.34	0.489754	0.165925	-0.044467	35634
29	2016	Qinghai	0.078128	0.024	1.16	0.0248	4335.08	716.69	0.206554	0.34	0.497712	0.166726	-0.117108	39874
29	2017	Qinghai	0.087647	0.0051	1.34	0.0274	4741.56	155.576	0.191237	0.94	0.17122	0.285371	-0.055011	43099
29	2018	Qinghai	0.085849	0.0283	1.39	0.0405	5282	641.981	0.265421	0.95	0.179002	0.279371	0.278929	47739
29	2019	Qinghai	0.085632	0.0293	1.35	0.0416	5928.66	701.742	0.262849	0.95	0.185876	0.238594	0.292009	51321
29	2020	Qinghai	0.07569	0.0265	1.3	0.0409	5957.29	707.09	0.253299	0.95	0.192615	0.223811	0.24901	52081
29	2021	Qinghai	0.075595	0.0259	1.26	0.0404	5827.75	956.255	0.283802	0.95	0.202469	0.294972	0.021438	58067
29	2022	Qinghai	0.076718	0.0276	1.46	0.041	5740.28	823.598	0.258945	0.94	0.207827	0.354693	0.230526	61857
29	2023	Qinghai	0.074811	0.0262	1.29	0.0414	6337.47	1025.26	0.302261	0.95	0.217951	0.30253	0.030741	64747
30	2013	Ningxia	0.060587	0.0208	1.23	0.0227	2291.09	408.573	0.259127	0.85	0.192042	0.250837	0.08458	35697
30	2014	Ningxia	0.061325	0.0213	1.15	0.0246	2731.02	481.624	0.261086	0.85	0.200657	0.188209	0.030278	37447
30	2015	Ningxia	0.058319	0.0235	1.11	0.0258	3101.97	548.704	0.269462	0.85	0.196306	0.119082	0.071075	38836
30	2016	Ningxia	0.069621	0.023	1.09	0.0292	4089.94	591.527	0.302852	0.85	0.197811	0.10407	0.051148	41382
30	2017	Ningxia	0.066911	0.024	1.09	0.0285	3989.01	737.979	0.287022	0.88	0.199774	0.151942	-0.043551	46737
30	2018	Ningxia	0.061765	0.0273	1.24	0.0298	3639.55	771.453	0.250731	0.88	0.210636	0.248239	0.11358	50610
30	2019	Ningxia	0.060401	0.0271	1.28	0.0305	3685.85	803.603	0.268553	0.88	0.222661	0.273081	0.135408	53841
30	2020	Ningxia	0.050353	0.0256	1.22	0.0301	3940.01	775.927	0.263247	0.91	0.23224	0.196947	0.151922	56136
30	2021	Ningxia	0.046524	0.0258	1.26	0.0274	3433.14	927.779	0.272268	0.92	0.240579	0.298991	0.059056	64543
30	2022	Ningxia	0.062474	0.0255	1.68	0.0324	3580.56	826.561	0.219411	0.91	0.245021	0.500026	0.19405	71137
30	2023	Ningxia	0.054233	0.0264	1.44	0.0305	4043.7	904.211	0.212237	0.91	0.253675	0.366406	0.191569	73696
31	2013	Xinjiang	0.071278	0.0169	1.33	0.0217	2606.01	303.441	0.208347	0.38	0.556379	0.25483	0.150271	37542
31	2014	Xinjiang	0.072318	0.0192	1.24	0.0223	3105.48	365.084	0.224801	0.38	0.562648	0.196909	0.182025	40782
31	2015	Xinjiang	0.070222	0.0202	1.25	0.0245	3382.04	407.921	0.214484	0.37	0.567789	0.198859	0.231964	40534
31	2016	Xinjiang	0.073065	0.0216	1.27	0.0268	3659.27	475.297	0.216886	0.38	0.560767	0.214258	0.226267	41196
31	2017	Xinjiang	0.073153	0.023	1.26	0.0263	3971.92	533.444	0.219756	0.42	0.514236	0.200726	0.246728	46703
31	2018	Xinjiang	0.064891	0.0265	1.25	0.0327	4069.52	633.71	0.283695	0.89	0.257408	0.168886	0.26932	52441
31	2019	Xinjiang	0.069305	0.0238	1.18	0.0337	4410.57	790.124	0.295392	0.9	0.263879	0.198703	0.043813	55227
31	2020	Xinjiang	0.05925	0.0265	1.25	0.0335	4017.97	775.538	0.254063	0.89	0.271538	0.214605	0.161534	55398
31	2021	Xinjiang	0.065227	0.0274	1.32	0.0342	4438.41	870.045	0.275008	0.9	0.281164	0.278271	0.155221	64845
31	2022	Xinjiang	0.060214	0.0257	1.32	0.0307	4371.67	862.09	0.251252	0.9	0.283424	0.286564	0.126592	71679
31	2023	Xinjiang	0.059023	0.0282	1.09	0.0326	5832.16	1153.82	0.31522	0.9	0.291488	0.120156	-0.009199	75616
